# Supplementary material for: New immunomodulatory treatment protocol for canine leishmaniosis reduces parasitemia and proteinuria
Source: PLoS Negl Trop Dis. 2024 Dec 19;18(12):e0012712. doi: 10.1371/journal.pntd.0012712 (PMC11698568; doi:10.1371/journal.pntd.0012712)
Supplement: S1 Data — (XLSX) [file pntd.0012712.s001.xlsx]

## Sheet: breeds
id	created_at	updated_at	name
1	2019-02-20 08:21:36	2019-02-20 08:21:36	Boxer
2	2019-02-20 08:21:36	2019-02-20 08:21:36	German Shepherd
3	2019-02-20 08:21:36	2019-02-20 08:21:36	American Staffordshire
4	2019-02-20 08:21:36	2019-02-20 08:21:36	Rottweiler
5	2019-02-20 08:21:36	2019-02-20 08:21:36	Siberian Husky
6	2019-02-20 08:21:36	2019-02-20 08:21:36	Doberman
7	2019-02-20 08:21:36	2019-02-20 08:21:36	Brittany Spaniel
8	2019-02-20 08:21:36	2019-02-20 08:21:36	English Bulldog
9	2019-02-20 08:21:36	2019-02-20 08:21:36	Labrador Retriever
10	2019-02-20 08:21:36	2019-02-20 08:21:36	Crossbreed
11	2019-02-20 08:21:36	2019-02-20 08:21:36	Dogue de Bordeaux
12	2019-02-20 08:21:36	2019-02-20 08:21:36	Cocker Spaniel
13	2019-02-20 08:21:36	2019-02-20 08:21:36	Majorca Ratter
14	2019-02-20 08:21:36	2019-02-20 08:21:36	Bullmastiff
15	2019-02-20 08:21:36	2019-02-20 08:21:36	Pitbull
16	2019-02-20 08:21:36	2019-02-20 08:21:36	Bodeguero Andaluz
17	2019-02-20 08:21:36	2019-02-20 08:21:36	French Bulldog
18	2019-02-20 08:21:36	2019-02-20 08:21:36	English Setter
19	2019-02-20 08:21:36	2019-02-20 08:21:36	Beagle
20	2019-02-20 08:21:36	2019-02-20 08:21:36	Saint Bernard

## Sheet: cases
id	created_at	updated_at	group	center_id	name	breed_id	breed_other	birth_date	gender	blood_collected	serum_collected	urine_collected	inclusion_criteria_1	inclusion_criteria_2	inclusion_criteria_3	exclusion_criteria_1	exclusion_criteria_2	exclusion_criteria_3	exclusion_criteria_4	exclusion_criteria_5
1	2019-02-22 17:18:47	2019-03-01 08:07:28	A	12	POGSY		Mestizo	2009-02-01	1	3	2	4	0	1		0	0	0	0	0
2	2019-02-25 11:59:20	2021-03-18 09:42:06	B	10	HOMER		PINCHER	2008-08-10	1	3	2	4	1	1		0	0	0	0	0
3	2019-02-26 14:43:47	2021-02-04 08:21:13	B	3	SONYA	15		2014-04-20	2	3	2	10	1	1	0	0	0	0	0	0
4	2019-03-01 11:12:13	2021-02-26 15:55:19	B	12	RITA	10		2007-01-04	2	3	2	4	1	1		0	0	0	0	0
5	2019-03-01 11:13:13	2019-03-01 11:13:25		12	CHURRY	12		2007-06-15	1	3	2	4
6	2019-03-08 15:50:23	2019-06-20 04:47:51	A	12	PIKACHU	10		2014-06-15	1	3	2	2	1	1		0	0	0	0	0
7	2019-03-11 16:21:25	2019-06-13 17:00:35	B	8	IZZY	10		2008-04-30	2	3	2	8	1		1	0	0	0	0	0
8	2019-03-13 08:38:22	2021-03-24 19:16:25	B	8	WANDA	2		2018-09-15	2	3	2	4	1	1		0	0	0	0	0
9	2019-03-13 10:52:12	2019-04-06 11:18:10	A	10	LAIKA	10		2007-05-04	2	3	2	4	1	1
10	2019-03-13 12:11:26	2019-04-23 09:27:18	A	1	Dolça		Podenco	2012-01-01	2	3	2	4	1	1	0	0	0	0	0	0
11	2019-03-20 12:15:24	2021-03-23 11:17:13	A	8	AARON	18		2011-09-18	1	3	2	4	1	1		0	0	0	0	0
12	2019-03-20 17:48:53	2019-03-26 17:27:46		8	SARA	3		2012-07-12	2	3	2	4	1	1		0	0	0	1	0
13	2019-03-21 16:07:06	2020-12-17 16:02:25	A	13	FLU	10		2007-01-01	1	3	2	4	1	1	1	0	0	0	0	0
14	2019-03-23 10:00:45	2021-04-16 15:50:14	A	12	SKY	10		2017-07-15	1	3	2	4	1	1		0	0	0	0	0
15	2019-03-27 11:25:04	2019-04-03 14:06:16	B	10	ESPE	11		2015-04-17	2	3	2	4	1	1
16	2019-03-27 19:47:02	2021-08-08 13:53:39	A	10	NALA		MESTIZA CHOW CHOW	2010-01-01	2	3	2	4	1	1
17	2019-03-29 15:56:21	2019-04-05 13:19:01	B	12	AVALON	3		2014-06-15	1	3	2	4	1	1		0	0	0	0	0
18	2019-03-29 16:01:33	2019-04-05 13:21:25		12	LANDA		Sttafordshire Inglés	2015-06-15	2	3	2	4	1			0	0	0		0
19	2019-04-01 06:20:25	2021-04-30 10:00:38	A	12	DOLÇA	10		2014-06-15	2	3	2	4	1	1		0	0	0	0	0
20	2019-04-02 14:16:54	2019-04-02 14:17:02		16	Jueves	2		2011-04-18	2	3	2	4
21	2019-04-08 07:56:34	2019-08-22 16:34:53	B	8	MAPACHE	10		2011-04-01	1	3	2	4	1	1		0	0	0	0	0
22	2019-04-10 11:18:13	2021-04-27 15:26:11	A	13	LUNA	9		2005-04-07	2	3	2	4	1	1	1	0	0	0	0	0
23	2019-04-12 08:00:12	2019-04-26 04:47:01		12	KIMBA	12		2016-09-19	2	3	2	4	1	0	0	0	0	0	0	0
24	2019-04-15 15:08:15	2021-05-11 11:03:50	B	16	Checa		Perro Lobo Checoslovaco	2017-01-24	2	3	2	4	1	1		0	0	0	0	0
25	2019-04-24 11:30:22	2019-04-26 04:51:28	B	12	BEATLE	19		2016-07-21	1	3	2	4	1	1		0	0	0	0	0
26	2019-04-25 17:09:38	2019-05-02 10:01:30		8	XULA	10		2018-10-04	2	3	2	4	1			0	0	0	0	0
27	2019-04-29 09:46:09	2021-06-10 11:40:15	A	2	LINDA	15		2015-01-01	2	2	2	4	1	1		0	0	0	0	0
28	2019-04-29 11:51:36	2019-04-29 11:59:24	A	3	PEQUE		GRAN DANES	2018-06-26	2	3	2	4	1	1	0	0	0	0	0	0
29	2019-04-29 12:41:28	2020-10-02 05:36:17	B	3	BRIX		MALINOIS	2019-04-29	1	3	2	4	1	1	0	0	0	0	0	0
30	2019-05-06 10:17:31	2021-05-18 07:51:36	A	16	Nala		Mestizo	2016-10-31	2	3	2	4	1	1	1	0	0	0	0	0
31	2019-05-07 07:12:26	2021-06-14 11:45:41	B	2	RUBI		YORKSHIRE TERRIER	2014-01-16	2	3	2	4	1	1		0	0	0	0	0
32	2019-05-07 07:14:44	2021-06-10 11:43:24	B	2	campeon	16		2012-01-01	1	3	2	4	1	1		0	0	0	0	0
33	2019-05-13 09:02:50	2021-05-28 13:53:28	A	16	Vito		Teckel Miniatura	2013-05-07	1	3	2	4	1	1	1	0	0	0	0	0
34	2019-05-13 10:00:42	2019-05-13 10:16:07		6	COCO		West Higland Terrier	2008-06-10	1	3	2	4	1			0		0		0
35	2019-05-15 15:12:24	2021-05-31 10:22:07	B	13	Olivia		Indeterminada	2015-05-01	2	3	2	4	1	1	0	0	0	0	0	0
36	2019-05-20 10:24:18	2021-05-25 07:48:10	A	3	RUFO		METIZO	2013-12-31	1	3	2	4	1	1	1	0	0	0	0	0
37	2019-05-20 10:25:15	2019-05-22 17:18:43	B	7	TARA		MESTIZA	2012-12-01	2	3	2	4	1	1		0	0	0	0	0
38	2019-05-20 12:35:33	2021-05-19 13:51:38	A	3	CHARADA		MESTIZO	2013-09-14	2	3	2	4	1	1	1	0	0	0	0	0
39	2019-05-22 11:10:32	2021-05-26 16:32:42	B	3	NALA	10		2012-03-25	2	3	2	4	1	1	1	0	0	0	0	0
40	2019-05-28 08:49:51	2019-06-13 10:16:43	B	2	KATA	4		2015-01-01	2	3	4	4	1	1		0	0	0	0	0
41	2019-05-29 09:52:13	2019-09-04 13:01:59	A	15	Nheka		Pug	2014-03-24	2	3	2	4	1	1	1	0	0	0	0	0
42	2019-05-29 12:18:04	2019-05-29 12:18:04		16	Viu		Mestizo	2013-04-03	1	3	2	4
43	2019-05-30 17:17:34	2021-06-16 11:29:45	A	4	JADE		MESTIZO	2015-03-06	2	3	2	4	1	1	1	0	0	0	0	0
44	2019-06-04 07:44:02	2021-06-21 18:09:11	B	8	ARES	2		0218-08-04	1	3	2	4	1	1		0	0	0	0	0
45	2019-06-17 11:42:51	2021-07-07 08:47:54	B	2	BILLY		mestizo	2018-01-01	1	3	2	4	1	1	0	0	0	0	0	0
46	2019-06-19 15:25:40	2021-06-28 11:29:23	B	8	LOLO	10		2013-01-01	1	3	2	4	1	1		0	0	0	0	0
47	2019-06-24 11:46:09	2021-06-30 12:00:45	A	3	LULIN		MESTIZO	2013-09-14	2	3	2	4	1	1	1	0	0	0	0	0
48	2019-06-26 11:36:00	2020-07-16 12:14:13	B	16	Noah		Carlino	2014-10-01	2	3	2	4	1	1	1	0	0	0	0	0
49	2019-07-04 16:20:41	2019-07-04 16:25:44	B	1	Cid		Dogo Argentino	2015-10-10	1	3	2	4	1	1	0	0	0	0	0	0
50	2019-07-08 14:17:10	2021-07-30 18:14:45	B	8	BLUE	3		2016-04-01	1	3	2	4	1	1		0	0	0		0
51	2019-07-09 15:24:34	2019-07-15 09:00:00	B	12	DOÑA CUCA	10		2008-12-15	2	3	2	4	1	1		0	0	0	0	0
52	2019-07-18 16:25:33	2019-10-28 12:42:54	A	8	JACINTO		FOX TERRIER DE PELO DURO	2017-07-10	1	3	2	4	1	1		0	0	0	0	0
53	2019-07-19 09:23:46	2019-07-19 09:23:46		18	KYRA		MESTIZO BULLDOG FRANCÉS	2009-02-26	2	3	2	4
54	2019-07-22 15:46:55	2020-11-11 16:08:52	A	12	XOCOLATA	10		2011-06-01	2	3	2	4	1	1		0	0	0	0	0
55	2019-07-23 10:05:37	2021-07-16 04:55:41	A	12	AUDREY	10		2015-06-15	2	3	2	4	1	1		0	0	0	0	0
56	2019-07-30 13:19:06	2021-08-25 10:20:30	B	16	NORA		YORKSHIRE TERRIER	2015-01-01	2	3	2	4	1		1	0	0	0	0	0
57	2019-07-30 15:30:39	2019-07-30 15:34:11		8	SHENNA		PASTOR BELGA MALINOIS	2017-12-17	2	3	2	4	1			0	0	0	0	0
58	2019-08-02 15:30:31	2021-10-20 10:56:44	B	12	SERENA	10		2007-08-14	2	3	2	4	1	1		0	0	0	0	0
59	2019-08-06 13:50:37	2019-08-13 08:26:41		12	GAZTA	10		2014-06-15	1	3	2	4	1	0	0	0	0	0	0	0
60	2019-08-26 15:05:38	2021-09-16 09:15:01	A	12	GINKGO	6		2016-01-20	1	3	2	4	1	1		0	0	0	0	0
61	2019-09-19 14:45:12	2021-06-22 13:51:20	A	1	NEGRA	3		2016-12-04	2	3	2	4	1	1	0	0	0	0	0	0
62	2019-09-24 12:02:07	2021-10-19 12:06:24	A	2	NEO 2	1		2018-01-01	1	3	2	5	1	1		0	0	0	0	0
63	2019-09-25 11:48:57	2021-04-07 09:59:05	A	8	ADJOU		BORDER COLLIE	2011-01-01	2	3	2	4	1	1		0	0	0	0	0
64	2019-09-26 17:06:18	2019-10-15 17:16:00	B	8	BOLT		FOX TERRIER	2017-03-09	1	3	2	4	1	1		0	0	0	0	0
65	2019-09-27 12:37:53	2021-10-22 09:20:24	B	10	GRETA	12		2014-07-01	2	3	2	4	1	1		0	0	0	0	0
66	2019-09-30 13:05:34	2019-09-30 13:07:41	B	3	ZLATY	19		2007-02-03	1	3	2	4	1	1	0	0	0	0	0	0
67	2019-09-30 18:26:17	2021-10-06 15:01:36	B	8	AMAYA	12		2012-05-12	2	3	2	4	1	1		0	0	0	0	0
68	2019-10-01 16:13:59	2019-10-10 10:06:20	A	8	BOBY		CHOW-CHOW	2015-01-01	1	3	2	4	1	1		0	0	0	0	0
69	2019-10-07 17:01:30	2019-12-19 12:43:50		4	RAKSHA	2		2019-05-21	2
70	2019-10-08 09:04:32	2020-02-04 21:54:45	A	2	blanco	10		2015-01-01	1	3	2	4	1	1	0	0	0	0	0	0
71	2019-10-08 18:05:12	2021-11-04 09:25:40	A	9	DUQUE		PASTOR BELGA MALINOIS	2018-01-14	1	3	2	4	1	0	1	0	0	0	0	0
72	2019-10-14 12:58:01	2019-10-14 12:58:01	B	3	ENZO	2		2015-01-29	1	3	2	4	1	1	1	0	0	0	0	0
73	2019-10-14 18:24:28	2021-01-21 16:21:32	A	8	YAREN	12		2007-05-07	2	3	2	4	1	1		0	0	0	0	0
74	2019-10-14 23:05:28	2019-10-14 23:05:39		15	Vader		Boerboel	2018-06-05	1	3	2	4				0	0	0		0
75	2019-10-16 11:59:25	2019-10-16 11:59:25		16	Tayson		Bull terrier	2016-01-01	1	3	2	4
76	2019-10-16 12:09:02	2019-10-16 12:09:02	B	2	GOLIAT	3		2009-10-01	1	3	2	4	1	1	1	0	0	0	0	0
77	2019-10-17 17:15:52	2019-10-17 17:15:52		8	BEBE	10		2014-04-01	1	3	2	4
78	2019-10-21 09:25:53	2020-09-07 17:26:38	A	8	VINNY	10		2016-01-01	1	3	2	4	1	1		0	0	0	0	0
79	2019-10-21 11:55:55	2020-07-03 13:23:00	A	9	PANTOJA		MESTIZO	2011-01-01	2	3	2	4	1	1	0	0	0	0	0	0
80	2019-10-21 17:11:06	2020-05-11 16:53:05	B	2	BOB	2		2014-01-01	1	3	2	4	1	1	1	0	0	0	0	0
81	2019-10-25 07:46:35	2021-11-02 09:04:26	A	3	RINGO		MASTÍN ESPAÑOL	2012-12-01	1	3	2	4	1	1	1	0	0	0	0	0
82	2019-11-04 09:24:03	2021-11-24 17:15:10	B	8	TOBY	10		2016-06-01	1	3	2	4	1	1		0	0	0	0	0
83	2019-11-04 12:47:26	2019-11-04 12:47:26		16	Viruta		Mestizo	2009-01-01	1	3	2	4
84	2019-11-07 09:50:22	2020-09-25 17:31:40	B	2	BRUCE		TECKEL	2015-01-01	1	3	2	4	1	1	1	0	0	0	0	0
85	2019-11-07 11:53:46	2021-12-15 12:36:39	B	2	Nala	10		2010-01-01	2	3	2	4	1	1	1	0	0	0	0	0
86	2019-11-13 17:05:16	2020-07-13 10:28:41	A	12	TESSY	9		2019-03-29	2	3	2	4	1	1		0	0	0	0	0
87	2019-11-14 10:48:46	2019-11-14 10:50:30	B	13	LUCKY		Yorkshire Terrier	2017-06-10	2	3	2	4	1	1	1	0	0	0	0	0
88	2019-11-18 16:42:41	2019-11-18 16:44:54	A	1	Alf	10		2013-11-01	1	3	2	4	1	1		0	0	0	0	0
89	2019-11-19 12:44:44	2019-11-19 12:44:44	A	1	Nala	7		2017-08-08	2	3	2	4	1	1	1	0	0	0	0	0
90	2019-11-22 12:02:08	2020-02-26 11:45:14		12	VINTAGE	10		2012-06-15	1	3	2	4	1	0	0	0	0	0	0	0
91	2019-11-26 13:15:36	2021-12-02 12:08:17	B	8	YAGO		GOLDEN RETRIEVER	2013-11-14	1	3	2	4	1	1		0	0	0	0	0
92	2019-11-29 16:24:31	2020-03-23 15:36:15	B	12	KHAL		Podenco	2014-07-29	1	3	2	4	1	1		0	0	0	0	0
93	2019-11-29 16:25:15	2019-12-05 19:47:44		12	OLGA		GALGO	2013-04-09	2	3	2	4	1	0		0	0	0	0	0
94	2019-11-29 17:50:15	2019-12-17 18:58:46	A	12	LLUNA	12		2009-05-11	2	3	2	4	1	1		0	0	0	0	0
95	2019-11-30 15:49:48	2019-11-30 16:00:14	A	13	Lua		Weimaraner	2012-11-08	2	3	2	4	1	1	1	0	0	0	0	0
96	2019-12-02 10:44:00	2019-12-06 10:45:47		8	NOAH	10		2015-12-05	2	3	2	4	1	1		0	0	0	1	0
97	2019-12-04 16:29:50	2019-12-04 16:30:08		1	Duc	9		2007-12-14	1	3	2	4	1
98	2019-12-05 18:33:06	2019-12-05 18:35:51	A	13	SASHA		Shar-Pei	2011-01-09	2	3	2	4	1	1	1	0	0	0	0	0
99	2019-12-16 08:21:14	2019-12-16 08:21:14	B	3	FELIX	15		2012-02-01	1	3	2	4	1	1	1	0	0	0	0	0
100	2019-12-16 08:52:56	2021-12-20 17:10:13	A	3	YAKO	9		2016-03-04	1	3	2	4	1	1	1	0	0	0	0	0
101	2019-12-18 10:52:52	2019-12-18 10:52:52		16	Simba		Mestizo	2015-09-01	1	3	2	4
102	2020-01-08 09:38:14	2020-01-10 19:14:27		8	BIMBA	10		2019-05-20	2	3	2	4	1	0	0	0	0	0	0	0
103	2020-01-16 11:06:42	2022-01-27 17:10:25	A	8	SIRA		TECKEL PELO CORTO	2011-03-12	2	3	2	4	1	1		0	0	0		0
104	2020-01-16 11:09:49	2022-01-27 16:56:56	B	8	MAX		TECKEL PELO CORTO	2011-03-12	1	3	2	4	1	1		0	0	0	0	0
105	2020-01-20 13:33:11	2020-01-20 13:33:11		2	NENE sa coma	3		2015-01-01	1	3	2	4
106	2020-01-21 11:41:48	2020-01-30 09:38:29		12	churry	10		2007-06-15	2	3	2	4	0	0		0	0	0	0	0
107	2020-01-28 13:01:09	2022-01-25 12:45:41	A	3	THALIA	6		2016-03-28	2	3	2	4	1	1	0	0	0	0	0	0
108	2020-01-30 17:38:40	2020-02-06 15:47:48		12	KOLA	10		2015-06-15	2	3	2	4	1	0	0	0	0	0	0	0
109	2020-01-31 16:37:27	2020-01-31 16:37:27		16	WILLY	16		2013-03-31	1	3	2	4
110	2020-01-31 16:38:20	2020-01-31 16:38:20		16	Nerón		Bretón	2015-02-02	1	3	2	4
111	2020-02-05 19:25:54	2020-02-05 19:25:54		2	XXX	10		2017-01-01	2	3	2	4
112	2020-02-06 15:51:32	2020-02-14 05:45:16		12	19/1776P	6		2019-04-15	2	3	2	4	1			0	0	0	1	0
113	2020-02-18 14:09:35	2022-03-01 13:34:54	B	16	Manos		Mestizo	2018-08-30	1	3	2	4	1	1	1	0	0	0	0	0
114	2020-02-19 08:32:18	2022-03-22 09:46:36	A	2	FOSCA		mestizo	2010-01-01	2	3	2	4	1	1	1	0	0	0	0	0
115	2020-02-19 15:55:30	2021-12-03 13:19:57	B	3	FURIA		PASTOR BELGA	2018-01-21	2	3	2	4	1	1	1	0	0	0	0	0
116	2020-02-20 15:01:47	2022-03-22 10:57:33	B	13	QADESH		Lakinois	2017-10-01	2	3	2	4	1	1	1	0	0	0	0	0
117	2020-02-24 18:59:34	2020-02-24 18:59:34		2	lula		pointer	2015-01-01	2	3	2	4
118	2020-03-03 17:13:41	2020-03-03 17:13:41		8	GALA	10		2018-02-15	2	3	2	2
119	2020-03-04 18:21:15	2021-03-16 16:08:30	A	10	KIRA	15		2015-04-01	2	3	2	4	1	1		0	0	0	0	0
120	2020-03-04 18:21:15	2020-03-13 13:08:19	A	10	KIRA	15		2015-04-01	2	3	2	4	1	1		0	0	0	0	0
121	2020-03-04 18:21:15	2020-03-04 18:21:15		10	KIRA	15		2015-04-01	2	3	2	4	1			0	0	0	0	0
122	2020-03-05 11:25:27	2020-03-05 11:25:27		1	Kiwi	1		2010-05-05	2	3	2	4	1	1	0	1	0	0	0	0
123	2020-03-09 16:38:44	2021-03-16 16:20:52	A	10	TEKA		BRACO ALEMAN	2019-05-19	2	3	2	4	1	1			0	0		0
124	2020-03-09 20:25:08	2022-04-04 12:30:26	A	13	Sheth	3		2011-01-01	1	3	2	4	1	1	0	0	0	0	0	0
125	2020-03-12 10:58:24	2020-03-12 11:04:04		20	Kay		Mastín	2014-12-15	1	3	1	1
126	2020-03-12 12:21:22	2020-03-12 12:21:38		8	ONCE		MALINOIS	2019-08-09	1	3	2	4	1			0	0	0		0
127	2020-03-27 10:33:22	2022-04-13 08:16:38	B	10	Miky		Schnauzer	2009-02-15	1	3	2	4	1	1		0	0	0	0	0
128	2020-04-20 18:35:53	2022-05-09 12:24:30	A	16	Haku		Mestizo	2017-01-01	1	3	2	4	1	1	1	0	0	0	0	0
129	2020-04-21 11:20:01	2020-04-21 11:20:01	A	10	CHIKITIKA	10		2005-07-01	2	3	2	4	1	1		0	0	0	0	0
130	2020-04-21 15:55:15	2020-04-21 15:55:15		1	Lilanda		Galgo	2018-01-01	2	3	2	4				0	0	0	0	0
131	2020-04-27 15:13:46	2022-05-11 15:16:37	B	8	THOR	12		2016-08-01	1	3	2	4	1	1		0	0	0	0	0
132	2020-04-27 16:42:29	2020-04-27 16:42:29	B	16	Haku	10		2007-01-01	1	3	2	4	1	1		0	0	0	0	0
133	2020-04-30 09:52:35	2021-08-16 08:38:22	A	12	ZEUS	3		2018-05-19	1	3	2	4	1	1		0	0	0	0	0
134	2020-05-19 11:48:53	2022-06-09 10:42:17	B	3	HONEY		TECKEL	2020-05-16	2	3	2	4	1	1	1	0	0	0	0	0
135	2020-05-19 17:07:37	2020-05-21 17:17:58	A	8	RICO		SACHNAUZER MINIATURA	2013-09-23	1	3	2	4	1	1		0	0	0	0	0
136	2020-05-29 17:53:03	2022-07-11 16:00:29	A	1	TALIS	10		2013-06-01	2	3	2	4	1	1	0	0	0	0	0	0
137	2020-06-04 14:58:52	2020-06-04 14:58:52		16	Terry	9		2012-12-29	1	3	2	4
138	2020-06-05 14:30:33	2022-10-06 12:50:26	B	20	GOLFO		mestiza	2012-08-01	1	3	2	0	1	1	0	0	0	0	0	0
139	2020-06-09 17:34:44	2022-06-22 07:43:58	B	16	Otto		Mestizo	2014-09-01	1	3	2	4	1	1	1	0	0	0	0	0
140	2020-06-10 06:53:25	2020-06-10 06:53:25	A	3	GORI		MESTIZO	2017-06-01	1	3	2	4	1	1	1	0	0	0	0	0
141	2020-06-10 06:57:37	2020-06-10 06:57:37	A	3	MANCHAS		MESTIZO	2014-12-01	1	3	2	4	1	1	1	0	0	0	0	0
142	2020-06-10 06:59:50	2020-06-10 06:59:50		3	MIXTA		MESTIZO	2019-04-01	2	3	2		1	1	1	0	0	0	0	0
143	2020-06-10 07:08:30	2020-06-10 07:10:05		3	SILVIA		PODENCO	2018-06-01	2	3	2		1	1	1	0	0	0	0	0
144	2020-06-10 07:11:55	2022-09-12 14:37:34	A	3	PECAS		PODENCO	2018-06-10	1	3	2	4	1	1	1	0	0	0	0	0
145	2020-06-10 07:13:59	2020-06-10 07:13:59		3	LUNARES		PODENCO	2018-06-10	2	3	2		1	1	1	0	0	0	0	0
146	2020-06-10 07:15:57	2020-06-10 07:15:57		3	GRUÑOÑA		PODENCO	2017-02-01	2	3	2		1	1	1	0	0	0	0	0
147	2020-06-10 07:27:10	2020-06-10 07:27:10	A	3	NAVARRO		PODENCO	2016-04-01	1	3	2	4	1	1	1	0	0	0	0	0
148	2020-06-10 07:27:53	2020-06-10 07:27:53		3	TALAVANTE		PODENCO	2018-06-01	1	3	2		1	1	1	0	0	0	0	0
149	2020-06-10 07:28:33	2020-06-10 07:28:33	B	3	RUBIO		PODENCO	2016-03-30	1	3	2	4	1	1	1	0	0	0	0	0
150	2020-06-10 07:29:08	2020-06-11 10:59:43		3	RIOJA		PODENCO	2018-06-02	1	3	2		1	1	1	0	0	0	0	0
151	2020-06-10 13:40:28	2020-06-10 13:40:28		3	NIEBLA		PASTOR BELGA	2016-06-01	2	3	2		1	1	1	0	0	0	0	0
152	2020-06-10 13:41:39	2020-06-10 13:41:39		3	QUILLO	16		2016-06-01	1	3	2		1	1	1	0	0	0	0	0
153	2020-06-10 13:42:37	2020-06-10 13:42:37		3	ZEPPO		PERRO DE AGUA	2012-03-01	1	3	2		1	1	1	0	0	0	0	0
154	2020-06-10 13:43:54	2022-07-19 13:32:31	B	3	KUS		PASTOR BELGA	2017-06-01	1	3	2	4	1	1	1	0	0	0	0	0
155	2020-06-10 13:45:24	2020-06-10 13:45:24		3	MARCUS		PASTOR BELGA	2013-06-26	1	3	2		1	1	1	0	0	0	0	0
156	2020-06-11 11:56:14	2020-06-11 11:56:14		3	ZAFRA		PODENCO	2017-06-01	1	3	2		1	1	1	0	0	0	0	0
157	2020-06-16 11:21:58	2020-06-16 11:21:58		8	EDDIE	10		2016-09-08	1	3	2	4	1
158	2020-06-25 07:52:00	2020-06-25 07:52:00		3	SARÓN		DOGO ARGENTINO	2016-02-09	1	3	2		1	1	1	0	0	0	0	0
159	2020-06-29 15:21:03	2020-07-13 12:04:51	B	8	JACKY		WEST HIGHLAND WHITE TERRIER	2007-09-05	1	3	2	4	1	1		0	0	0	0	0
160	2020-06-30 19:41:52	2020-06-30 19:45:02	A	13	Nica	9		2008-08-06	2	3	2	4	1	1	0	0	0	0	0	0
161	2020-07-01 08:55:31	2020-07-04 08:41:11		8	PITUFO		PODENCO	2012-05-05	1	3	2	4	1	0	0	0	0	0	0	0
162	2020-07-06 14:58:31	2022-09-21 17:42:24	B	20	KORA	15		2016-07-09	2	3	2	4	1	1	0	0	0	0	0	0
163	2020-07-14 08:34:23	2020-07-14 08:34:23		1	Ayax	10		2015-03-23	1	3	2	4	1	1	0	1	0	0	0	0
164	2020-07-15 11:16:27	2022-10-11 08:45:55	B	3	KLAUS		GALGO	2013-03-20	1	3	2	4	1	1	1	0	0	0	0	0
165	2020-07-15 17:19:39	2022-07-26 09:46:48	A	12	TONY	10		2016-05-01	1	3	2	4	1	1		0	0	0	0	0
166	2020-08-06 15:23:20	2021-05-18 10:34:01	B	12	LLUNA		Schnauzer miniatura	2019-02-20	2	3	2	4	1	1	1	0	0	0	0	0
167	2020-08-12 10:42:14	2021-08-19 11:32:57	A	16	NARCO	3		2016-01-01	1	3	2	4	1	1	1	0	0	0	0	0
168	2020-08-17 19:20:25	2020-09-08 13:30:05	B	13	Jess		Belgian Shepherd	2014-07-28	2	3	2	4	1	1	1	0	0	0	0	0
169	2020-08-25 10:00:17	2020-08-25 10:00:17		16	Jaime		Fox Terrier	2015-01-07	1	3	2	4
170	2020-09-02 14:04:57	2021-04-15 07:59:20	B	1	Blake	10		2019-09-21	1	3	2	4	1	1	1	0	0	0	0	0
171	2020-09-02 19:14:26	2021-12-03 12:30:49	B	13	Bumblebee	8		2017-01-01	1	3	2	4	1	1	0	0	0	0	0	0
172	2020-09-03 15:55:29	2022-09-15 12:42:49	B	3	CHIKA	10		2015-05-03	2	3	2	4	1	1	1	0	0	0	0	0
173	2020-09-15 10:36:11	2022-09-27 09:25:05	B	3	MELÓN	9		2015-01-01	1	3	2	4	1	1	1	0	0	0	0	0
174	2020-09-15 15:41:55	2020-09-15 15:43:10		8	PERRI	10		2012-01-01	1	3	2	4	1	0	0	0	0	0
175	2020-09-23 13:58:35	2020-09-23 13:58:35		16	Tila		Mastin	2014-03-01	2	3	2	4
176	2020-09-30 08:25:41	2022-09-20 15:55:13	A	20	ASTON		BORDER COLLIE	2017-03-18	1	3	2	5	1	1	0	0	0	0	0	0

## Sheet: visits
id	created_at	updated_at	case_id	visit_type	periodicity	date	temperature	weight	clinical_score_1	clinical_score_2	clinical_score_3	clinical_score_4	clinical_score_5	clinical_score_6	clinical_score_7	clinical_score_8	clinical_score_9	clinical_score_10	clinical_score_11	clinical_score_12	clinical_score_13	clinical_score_14	clinical_score_15	clinical_score_16	clinical_score_17	clinical_score_18	clinical_score_19	clinical_staging	blood_collected	serum_collected	urine_collected	q1	q1_desc	q2	q3	q4	q5	q6	q7	q8	q9	q10
1	2019-02-26 14:48:18	2019-02-26 14:48:18	3	on_site	regular	2019-02-26	38.1	29.4	1	2	1	0	0	3	2	0	0	1	0	0	0	3	1	0	0	3	1	2
2	2019-03-07 16:43:12	2019-03-07 16:51:26	4	on_site	regular	2019-03-07	38.2	7.8	0	0	1	0	0	1	2	0	0	0	0	0	0	0	0	2	0	2	3	2
3	2019-03-11 16:24:06	2019-03-11 16:26:13	7	on_site	regular	2019-03-11	38.6	8	0	0	0	0	0			0	0	0	0	0	0	0	0	0	0	1	0	2
4	2019-03-16 12:27:30	2019-03-16 12:27:30	8	on_site	regular	2019-03-16	39.3	24	0	1	0	0	0	1		1	0	0	0	0	0	3	0	0	0	0	0	2
5	2019-03-18 11:52:50	2019-03-18 11:52:50	2	on_site	regular	2019-03-18	38.1	6	0	0	0	0	3	1		0	0	0	2	0	0	0	0	0	0	1	0	2
6	2019-03-18 16:39:35	2019-03-18 16:39:35	9	on_site	regular	2019-03-18	38.5	13.75	0	0	2	0	0	2		0	0	0	1	0	0	0	0	0	0	0	0	2
7	2019-03-20 08:11:15	2019-03-20 08:11:22	6	on_site	regular	2019-03-20	38.8	10.15	1	1	0	1	1	2		1	0	0	0	0	0	0	2	0	0	3	0	3
8	2019-03-21 14:45:42	2019-03-21 15:19:06	10	on_site	regular	2019-03-21	39.5	15.5	0	0	0	0	0	1		2	0	0	0	0	0	0	1	0	0	3	0	2
9	2019-03-21 16:32:39	2019-03-21 16:34:40	13	on_site	regular	2019-03-21	38.5	29.9	0	1	0	0	0	1		0	2	0	0	0	0	0	1	0	1	3	2	2
10	2019-03-22 19:32:05	2019-03-22 19:32:05	11	on_site	regular	2019-03-22	38	17.5	1	1	2	1	1	1	2	0	0	1	1	0	1	1	0	0	0	2	0	2
11	2019-03-29 05:09:32	2019-03-29 05:09:32	14	on_site	regular	2019-03-29	38.9	1.8	0	1	1	1	1	1		1	0	0	0	0	0	0	1	3	0	3	0	2
12	2019-03-29 15:05:23	2019-03-29 15:05:36	16	on_site	regular	2019-03-29	38.5	16.5	1	1	0	0	0	1		0	0	0	0	0	0	3	0	0	0	0	0	3
13	2019-04-03 10:34:03	2019-04-03 10:34:20	3	on_site	regular	2019-04-03	38.5	31	0	0	0	0	0	1		0	0	0	0	0	0	3	0	0	0	1	1		3	2	4
14	2019-04-03 14:06:16	2019-04-03 14:06:16	15	on_site	regular	2019-04-03	38.5	58	0	0	2	0	0	2		0	0	0	1	0	0	0	1	1	0	1	0	2
15	2019-04-05 09:29:49	2019-04-05 09:29:49	19	on_site	regular	2019-04-05	39.2	8.8	1	1	0	2	2	1	2	0	0	0	0	0	1	0	0	0	0	3	0	2
16	2019-04-05 13:17:10	2019-04-11 15:44:19	4	on_site	regular	2019-04-05	38.7	7.6	0	0	0	0	0	1		0	0	0	0	0	0	0	0	0	0	1	0		3	2	4
17	2019-04-06 11:18:10	2019-04-08 11:14:10	9	on_site	extra	2019-04-06	38.5	13.1	2	1	2	0	0	1		0	0	0	0	0	1	0	0	0	1	1	0		3	3	4
18	2019-04-10 11:20:16	2019-04-10 15:31:27	22	on_site	regular	2019-04-10	39.3	22.3	0	0	0	1	2	3		0	0	1	0	2	0	0	0	3	0	1	2	2
19	2019-04-10 15:19:42	2019-04-10 15:19:42	7	on_site	regular	2019-04-10	38.4	7.5	0	0	0	0	0			0	0	0	0	0	0	0	0	0	0	0	0		3	2	4
20	2019-04-12 08:35:54	2019-04-12 08:36:11	21	on_site	regular	2019-04-12	38.9	9	0	0	0	1	0	1		0	0	0	0	0	1	0	0	0	0	3	0	2
21	2019-04-15 08:50:15	2019-04-15 08:50:47	2	on_site	regular	2019-04-15	38.4	6.2	0	0	0	0	0			0	0	0	1	0	0	0	0	0	0	0	0		3	2	4
22	2019-04-16 10:38:20	2019-04-16 10:38:20	8	on_site	regular	2019-04-16	38.9	28	0	0	0	0	0	1		2	0	0	0	0	0	0	0	0		1	0		3	2	4
23	2019-04-22 13:25:23	2019-04-22 13:25:23	13	on_site	regular	2019-04-22	38.4	28.9	1	0	1	0	0			0	0	0	0	0	0	0	0	1	0	1	1		3	2	4
24	2019-04-23 09:27:18	2019-04-23 09:27:37	10	on_site	regular	2019-04-23	39	15	0	0	0	0	0			0	0	0	0	0	0	0	0	0	0	1	0		3	2	4
25	2019-04-23 13:55:57	2019-04-23 13:56:24	24	on_site	regular	2019-04-23	38.6	30.45	1	1	0	0	0	2	2	2	0	0	0	0	0	0	0	0	0	1	1	3
26	2019-04-25 15:59:59	2019-04-25 15:59:59	11	on_site	regular	2019-04-25	38.3	16.9	0	0	2	1	0			0	0	0	1	0	0	0	0	0	0	1	1		3	2	4
27	2019-04-29 11:59:24	2019-04-29 11:59:24	28	on_site	regular	2019-04-29	39	42	1	0	0	0	0	1		1	0	0	0	0	1	0	0	0	0	1	0	3
28	2019-04-29 12:43:56	2019-04-29 12:44:09	29	on_site	regular	2019-04-29	38.4	22.4	0	0	0	0	0	1		0	0	0	0	0	0	0	0	0	0	1	0	2
29	2019-04-30 13:08:49	2019-04-30 13:08:59	16	on_site	regular	2019-04-29	38.7	16.7	0	0	0	0	0	1		0	0	0	0	0	0	0	0	0	0	0	0		3	2	4
30	2019-05-03 08:29:57	2019-05-03 14:42:20	6	on_site	regular	2019-05-03	39.2	12.25	0	0	0	0	0			0	0	0	0	0	0	0	0	1	0	2	0		3	2	4
31	2019-05-03 14:43:37	2019-05-03 14:43:37	14	on_site	regular	2019-05-03	38.4	2.4	0	0	0	0	0			0	0	0	0	0	0	0	1	1	0	1	0		3	2	4
32	2019-05-09 08:37:54	2019-05-15 15:01:53	22	on_site	regular	2019-05-09	38.6	27.5	0	1	0	0	0	2		2	0	0	0	0	1	0	0	2	0	2	0		3	2	4
33	2019-05-10 08:01:07	2019-05-10 08:01:07	19	on_site	regular	2019-05-10	38.5	10.15	0	0	0	1	1			0	0		0	0	0	0	0	1	0	1	0		3	2	4
34	2019-05-10 12:11:02	2019-05-10 12:32:42	30	on_site	regular	2019-05-10	39.2	13	1	1	0	0	0	1		0	0	0	0	0	0	0	3	3	0	3	0	3
35	2019-05-13 08:46:12	2019-05-13 08:46:12	27	on_site	regular	2019-05-13	38.1	21	0	0	0	0	0	1	2	2	0	0	0	0	0	0	2	3	1	3	3	3
36	2019-05-14 08:49:05	2019-05-14 08:49:05	31	on_site	regular	0019-05-14	38.4	2.5	3	2	1	2	2	1	2	2	2	2	0	0	0	3	1	1	0	3	3	3
37	2019-05-15 09:39:27	2019-05-15 09:39:41	32	on_site	regular	2019-05-15	38.7	13.5	0	0	0	1	1	1	2	0	0	1	0	0	0	0	0	0	0	1	1	2
38	2019-05-15 15:14:50	2019-05-15 21:52:32	35	on_site	regular	2019-05-15	38.5	20.5	0	0	0	0	0	1		0	0	1	0	0	0	0	1	0	0	1	0	2
39	2019-05-15 16:34:50	2019-05-15 16:35:10	21	on_site	regular	2019-05-15	39.8	38.2	0	0	0	0	0	1		0	0	0	0	0	0	0	0	0	0	1	0		3	2	4
40	2019-05-20 09:45:31	2019-05-20 09:45:43	33	on_site	regular	2019-05-20	38.9	6	0	1	0	1	0	2	2	0	0	0	0	0	0	0	1	0	0	2	0	3
41	2019-05-20 10:26:28	2019-05-20 10:26:28	36	on_site	regular	2019-05-20	39	17	0	0	0	0	1	1		0	0	0	0	0	0	3	0	0	0	1	1	2
42	2019-05-20 12:38:36	2019-05-20 12:38:36	38	on_site	regular	2019-05-20	39.6	10.2	0	1	0	0	0	2		2	0	0	0	0	0	1	1	0	0	3	0	3
43	2019-05-22 09:43:40	2019-05-22 09:43:49	24	on_site	regular	2019-05-22	38.6	32.9	0	0	0	0	0	2	2	0	0	0	0	0	0	0	0	0	0	1	0		3	2	4
44	2019-05-22 11:18:34	2019-05-22 11:18:34	39	on_site	regular	2019-05-22	38.1	11.3	0	1	0	0	0	1		0	0	0	0	0	1	0	0	0	0	0	0	2
45	2019-05-22 17:18:43	2019-05-22 17:18:43	37	on_site	regular	2019-05-22	38.3	4.6	0	1	2	3	3	3		1	0	1	0	0	0	1	2	3	0	3	3	3
46	2019-05-27 16:17:40	2020-06-01 09:13:18	11	on_site	extra	2019-05-27	38.2	19.2	0	0	0	0	0			0	0	0	1	0	1	0	0	0	0	0	0		3	2	4
47	2019-05-28 15:58:49	2019-05-28 15:58:49	7	on_site	extra	2019-05-28	38.8	7.7	0	0	1	0	0			0	0	0	0	0	1	0	0	0	0	0	0		3	2	4
48	2019-06-06 10:06:26	2019-06-06 10:06:26	43	on_site	regular	2019-06-06	39	20	0	1	0	1	1	3	2	2	0	1	0	0	0	0	1	0	0	2	2	3
49	2019-06-06 18:07:15	2019-07-09 18:15:40	44	on_site	regular	2019-06-06	39.7	31.5	0	0	1	0	1	1		0	0	0	0	0	0	0	1	0	0	0	0	2
50	2019-06-10 09:29:54	2019-06-10 09:29:54	30	on_site	regular	2019-06-10	39	14.5	0	0	0	0	0	2	2	1	0	0	0	0	0	0	3	3	3	3	0		3	2	4
51	2019-06-10 10:49:56	2019-06-10 10:49:56	4	phone_interview	regular	2019-06-10																										1	Cierta dificultad por el tamaño de los comprimidos, necesitan fragmentarlos	1	1	1	1	0	1	0	0	0
52	2019-06-10 11:12:56	2019-06-10 11:17:47	29	on_site	regular	2019-06-10	38.4	24.5	0	0		0	0		2	0	0	0	0	0	0	0	0	0	0	0	0		3	2	4
53	2019-06-13 10:12:37	2019-06-13 10:19:39	40	on_site	regular	2019-06-13	38.2	40	1	1	0	1	1	3	2	3	3	2	0	0	0	0	0	0	0	2	2	3
54	2019-06-13 14:55:08	2019-06-13 14:55:08	27	on_site	regular	2019-06-13	38.4	22.5	1	0	1	0	0	1	2	0	0	0	0	0	0	0	1	0	0	1	0		3	2	4
55	2019-06-13 17:00:35	2019-06-13 17:00:35	7	phone_interview	regular	2019-06-13																										0		1	1	1	0	0	1	0	1	0
56	2019-06-17 16:33:52	2019-06-17 21:23:48	35	on_site	regular	2019-06-17	38.5	21.5	0	0	0	0	0			0	0	0	0	0	0	0	0	0	0	1	0		3	2	4
57	2019-06-18 09:08:48	2019-06-18 09:08:48	2	phone_interview	regular	2019-06-18																										1	Le cuesta darle las pastillas de impromune pero se las hace trozos y se las da. El día que no quiere comer a veces no le puede dar el impromune.	0	1	0	0	0	0	0	0	0
58	2019-06-19 12:00:44	2019-06-19 12:00:44	8	phone_interview	regular	2019-06-19																										0		1	1	1	1	0	1	0	0	0
59	2019-06-20 04:47:51	2019-06-20 04:47:51	6	phone_interview	regular	2019-06-20																										0		1	1	1	0	0	1	0	0	0
60	2019-06-20 18:25:11	2019-10-24 18:12:38	46	on_site	regular	2019-06-20	38.8	5.9	0	1	1	1	0	1		0	0	0	0	0	0	0	0	0	0	1	0	2
61	2019-06-21 09:40:31	2019-06-21 09:40:31	11	phone_interview	regular	2019-06-21																										0		1	1	1	0	0	1	0	0	0
62	2019-06-21 11:32:15	2019-06-21 11:32:15	3	phone_interview	regular	2019-05-28																										0		1	1	1	0	0	1	0	0	0
63	2019-06-22 14:39:51	2019-10-01 10:52:45	13	phone_interview	regular	2019-06-22																										0		1	1	1	0	0	1	0	0	0
64	2019-06-24 11:18:58	2019-06-24 11:18:58	16	phone_interview	regular	2019-06-24																										0		1	1	1	0	1	1	0	0	0
65	2019-06-24 11:38:41	2019-06-24 11:38:41	38	on_site	regular	2019-06-24	38.5	10.4	0	0	0	0	0	2		0	0	0	0	0	0	0	1	0	1	1	0		3	2	4
66	2019-06-24 11:48:25	2019-06-24 11:49:54	47	on_site	regular	2019-06-24	38.5	11.9	1	1	0	0	0	2		1	1	1	0	0	0	0	1	2	1	1	0	2
67	2019-06-25 08:00:19	2019-06-25 08:00:25	39	on_site	regular	2019-06-25	38.3	11.7	0	0	2	0	0	1		0	0	0	0	0	0	0	0	0	0	1	0		3	2	4
68	2019-07-01 07:26:26	2019-07-01 07:26:50	14	phone_interview	regular	2019-07-01																										0		1	1	1	0	0	1	0	0	0
69	2019-07-02 09:16:44	2019-07-02 09:17:11	36	on_site	regular	2019-07-02	38.8	17.9	0	1	0	1	0			0	0	0	0	0	0	0	0	0	0	1	1		3	2	4
70	2019-07-03 15:44:42	2019-07-03 15:44:42	43	on_site	regular	2019-07-03	38.2	20	0	0	0	1	2	1	2	2	0	0	0	0	0	0	0	0	0	1	2		3	2	4
71	2019-07-04 16:25:44	2019-07-04 16:25:44	49	on_site	regular	2019-07-03	39.6	46	1	2	2	0		2		2	0	1	0	0	1	0	3	2	0	3	0	2
72	2019-07-05 08:59:42	2019-07-05 08:59:42	19	phone_interview	regular	2019-07-05																										0		1	1	1	0	0	1	0	0	0
73	2019-07-08 08:38:47	2019-07-08 08:39:01	45	on_site	regular	2019-07-08	38.5	23	0	1	0	1	1	2	2	0	0	0	0	0	0	0	1	1	0	1	1	2
74	2019-07-08 08:42:38	2019-07-08 08:42:38	32	on_site	regular	2019-06-14	38.5	13	0	0	0	0	0	1	2	0	0	0	0	0	0	0	0	0	0	0	1		3	2	4
75	2019-07-09 14:41:25	2019-07-09 14:42:42	48	on_site	regular	2019-07-09	38.5	6.9	1	1	0	0	1	2		1	0	0	0	0	1	0	1	1	0	0	0	3
76	2019-07-09 18:15:11	2019-07-09 18:16:08	44	on_site	regular	2019-07-09	38.7	32.5	0	0	1	0	0	1		0	0	0	0	0	0	0	0	0	0	0	0		3	2	4
77	2019-07-12 12:07:47	2019-07-12 12:07:51	22	phone_interview	regular	2019-07-12																										0		1	1	1	0	1	1	0	0	0
78	2019-07-12 18:05:54	2019-07-12 18:05:54	50	on_site	regular	2019-07-12	39	23.1	0	0	0	0	0	1			0	0	0	0	0	1	1	0	1	1	0	2
79	2019-07-15 09:00:00	2019-07-15 09:00:00	51	on_site	regular	2019-07-15	38.4	5.5	2	2	0	2	2	1	2	0	0	1	0	0	0	2	0	0	0	0	0	3
80	2019-07-16 12:12:52	2019-07-16 12:12:52	21	phone_interview	regular	2019-07-16																										0		1	1	1	0	0	1	0	1	0
81	2019-07-18 11:52:43	2019-07-18 11:52:59	46	on_site	regular	2019-07-18	37.5	6.7	0	0	1	1	0	1		0	0	0	0	0	0	0	0	0	0	1	0		3	2	4
82	2019-07-19 07:40:02	2019-07-19 07:40:02	31	on_site	regular	2019-06-16	38.5	2.8	0	0	0	1	1	1	2	1	1	0	0	0	0	0	0	0	0	2	1		3	2	4
83	2019-07-19 08:33:43	2019-07-19 08:33:43	32	phone_interview	regular	2019-07-19																										0		1	1	1	0	0	1	0	0	0
84	2019-07-19 08:34:24	2019-07-19 08:34:24	27	phone_interview	regular	2019-07-19																										0		1	1	1	0	0	1	0	0	0
85	2019-07-22 14:45:57	2019-07-22 14:45:57	24	phone_interview	regular	2019-07-22																										0		1	1	1	0	0	1	0	0	0
86	2019-07-22 14:59:45	2019-07-22 14:59:45	33	on_site	regular	2019-06-24	38.6	6	0	1	0	0	0	1	2	0	0	0	0	0	0	0	1	0	0	1	0		3	2	4
87	2019-07-23 07:11:06	2019-07-23 07:11:06	2	on_site	extra	2019-06-19	38.2	6	1	1	0	0	0			0	0	0	0	0	0	0	0	0	0	0	0		3	2	4
88	2019-07-23 07:13:16	2019-07-23 07:13:22	2	on_site	extra	2019-06-20	38.2	6	1	1	0	0	0			0	0	0	0	0	0	0	0	0	0	0	0		3	2	4
89	2019-07-23 09:54:27	2019-07-23 09:54:27	47	on_site	regular	2019-07-23	39	11.2	0	1	0	0	0	1		0	0	0	0	0	0	0	1	0	0	1	0		3	2	4
90	2019-07-24 16:12:42	2020-03-16 21:36:48	35	on_site	extra	2019-07-18	38.9	21.5	0	0	0	0	0			0	0	0	0	0	0	0	0	0	0	1	0		0	0	4
91	2019-07-26 07:52:35	2019-07-26 07:52:35	54	on_site	regular	2019-07-26	39.4	14.2	0	1	1	2	2	2	2	2	0	1	0	0	0	0	0	0	0	3	1	3
92	2019-07-29 16:40:48	2019-10-24 18:11:40	52	on_site	regular	2019-07-29	38.8	8.6	1	1	0	1	2	1		3	0	2	0	0	0	2	0	3	0	2	1	3
93	2019-07-30 13:29:53	2019-07-30 13:29:53	56	on_site	regular	2019-07-30	39.2	2.7	0	0	0	0	0	3	2	0	0	0	1	0	0	0	0	0	0	2	2	3
94	2019-07-31 07:31:43	2019-07-31 07:31:43	55	on_site	regular	2019-07-31	38.9	21.8	1	1	0	1	0	2		0	0	0	0	0	0	0	0	0	0	0	0	3
95	2019-08-01 09:00:23	2019-08-01 09:01:11	41	on_site	regular	2019-08-01	38	9.6	0	1	0	0	0	3	2	2	2	1	1	0	0	1	0	1	0	1	1	2
96	2019-08-07 13:00:23	2019-08-07 13:02:05	48	on_site	regular	2019-08-07	38.5	6.6	0	0	0	0	0	1		0	0	0	0	0	0	0	0	1	0	1	0		3	2	4
97	2019-08-08 17:40:04	2019-08-08 17:40:04	31	phone_interview	regular	2019-08-08																										0		1	1	1	0	0	0	0	0	0
98	2019-08-12 15:43:52	2019-08-12 15:43:52	50	on_site	regular	2019-08-12	37.8	23	0	0	0	0	0			0	0	0	0	0	0	0	0	0	0	0	0		3	2	4
99	2019-08-13 07:09:56	2019-08-13 07:09:56	29	phone_interview	regular	2019-08-05																										1	El dueño se fue de viaje y no tenía la medicación del estudio. Sigue tomando alopurinol. Explicamos que tiene que volver a tomar la medicación, el perro lleva aproximadamente 2 semanas sin tomarla.	0	1	1	0	0	1	0	0	0
100	2019-08-13 08:26:13	2019-08-13 08:26:13	58	on_site	regular	2019-08-13	38.8	22.5	0	0	0	0	0	2	2	0	0	0	0	0	0	0	0	0	0	0	0	2
101	2019-08-14 18:59:18	2019-08-14 18:59:18	35	phone_interview	regular	2019-08-14																										0		1	1	1	0	0	1	0	0	0
102	2019-08-19 11:37:26	2019-08-19 11:37:26	30	phone_interview	regular	2019-08-19																										0		1	1	1	0	0	1	0	0	0
103	2019-08-20 09:58:45	2019-08-20 09:58:45	54	on_site	regular	2019-08-20	38.4	12.3	0	0	0	2	2	1		2	0	0	0	0	0	0	0	0	0	2	0		3	2	4
104	2019-08-28 07:46:01	2019-08-28 07:46:01	38	phone_interview	regular	2019-08-19																										0		1	1	1	0	0	1	0	0	0
105	2019-08-28 07:50:31	2019-08-28 07:50:31	36	phone_interview	regular	2019-08-22																										0		1	1	1	0	0	1	0	0	0
106	2019-08-28 07:56:16	2019-08-28 07:56:16	39	phone_interview	regular	2019-08-22																										0		1	1	1	0	0	1	0	0	0
107	2019-08-28 15:48:18	2019-08-28 15:48:18	52	on_site	regular	2019-08-28	38.3	10.2	0	0	0	0	0	1		0	0	0	0	0	0	0	1	0	0	1	1		3	2	4
108	2019-08-29 13:18:13	2019-08-29 13:18:13	33	phone_interview	regular	2019-08-29																										0		1	1	1	0	0	1	0	0	0
109	2019-09-02 11:59:19	2019-09-02 11:59:19	60	on_site	regular	2019-09-02	38.5	28.1	0	1	1	0	1	2	2	0	0	1	0	0	0	0	1	0	0	1	1	3
110	2019-09-04 13:01:59	2019-09-04 13:02:09	41	on_site	regular	2019-09-03	38.8	9.6	0	0	0	0	0	3	2	0	0	0	0	0	0	0	0	0	0	0	2		3	2	3
111	2019-09-06 10:17:09	2019-09-06 10:17:09	44	phone_interview	regular	2019-09-06																										0		1	1	1	0	0	1	0	0	0
112	2019-09-09 10:01:22	2019-09-09 10:01:22	56	on_site	regular	2019-09-09	39.6	2.8	0	0	0	2	1	1	2	0	0	1	0	0	0	0	1	1	0	3	1		3	2	4
113	2019-09-10 16:23:47	2019-09-27 09:15:48	11	on_site	extra	2019-09-05	38.5	19	0	0	0	0	0			0	0	0	0	0	0	0	0	1	0	0	0
114	2019-09-12 09:07:03	2019-10-04 15:18:03	55	on_site	regular	2019-09-12	38.4	21.6	0	0	0	1	0			0	0	0	0	0	0	0	0	0	0	0	0		3	2	4
115	2019-09-18 18:20:17	2019-09-27 10:09:31	8	on_site	regular	2019-09-18	38.6	33	0	0	0	0	0			0	0	0	0	0	0	0	0	0	0	0	0		3	2	4
116	2019-09-19 08:48:09	2019-09-19 08:48:09	43	phone_interview	regular	2019-09-13																										0		1	1	1	1	0	1	0	0	0
117	2019-09-19 14:49:46	2019-09-19 14:49:46	61	on_site	regular	2019-09-19	38	23	2	1	0	0	0	2		1	0	0	0	0	0	3	2	1	1	2	0	2
118	2019-09-23 08:49:54	2019-09-23 08:49:54	3	on_site	regular	2019-09-23	39.1	32.5	0	0	0	0	0			0	0	0	0	0	0	0	0	0	0	0	0		3	2	4
119	2019-09-23 09:18:48	2019-09-23 09:18:48	58	on_site	regular	2019-09-23	38.9	21.4	0	0	1	0	0			0	0	0	0	0	0	0	0	0	0	0	0		3	2	4
120	2019-09-23 18:02:15	2019-09-23 18:02:58	16	on_site	regular	2019-09-23	38.7	17.6	0	0	0	1	0			0	0	0	0	0	0	1	0	0	0	0	0		3	2	4
121	2019-09-24 17:11:19	2019-09-24 17:14:56	11	on_site	regular	2019-09-24	38.5	17.6	0	0	0	0	0			0	0	0	0	0	0	0	0	0	0	1	0		3	2	4
122	2019-09-24 19:38:08	2019-10-21 17:19:32	62	on_site	regular	2019-09-23	38.5	30	1	1	0	0	0	2	2	0	0	1	0	0	0	1	0	1	0	0	1	2
123	2019-09-25 08:45:38	2019-09-25 08:45:38	46	phone_interview	regular	2019-09-25																										0		1	1	1	0	0	1	0	0	0
124	2019-09-27 10:42:36	2019-09-27 10:42:36	4	on_site	regular	2019-09-27	38.7	7.8	0	0	1	0	0			0	0	0	0	0	0	0	0	0	0	0	0		3	2	4
125	2019-09-30 13:07:41	2019-09-30 13:07:41	66	on_site	regular	2019-09-30	38	17.5	0	0	2	1	0	1		0	0	0	0	0	0	0	0	0	0	0	1	2
126	2019-10-01 10:52:18	2019-10-01 10:52:18	13	on_site	regular	2019-10-01	39	32.9	0	0	0	1	0	1		0	0	0	0	0	1	0	0	0	0	0	0		3	2	4
127	2019-10-01 12:29:08	2019-10-01 12:42:23	65	on_site	regular	2019-10-01	38.7	12.1	0	0	0	0	0	2	2	0	0	0	0	0	0	0	0	0	0	0	0	2
128	2019-10-02 09:29:55	2019-10-02 09:29:55	60	on_site	regular	2019-10-02	38.7	30.3	0	0	0	0	0			0	0	0	0	0	0	0	0	0	0	1	0		3	3	4
129	2019-10-03 10:53:39	2019-10-03 10:53:39	47	phone_interview	regular	2019-10-03																										1	Hace dos días que no administra el tratamiento A porque se le ha acabado. Vendrá el martes próximo para recoger la medicación.	0	1	1	0	0	1	0	0	0
130	2019-10-03 15:20:26	2019-10-24 18:11:29	63	on_site	regular	2019-10-03	38.5	20	0	1	0	0	1	1		2	0	0	0	0	0	1	1	1	0	2	1	2
131	2019-10-04 11:25:29	2019-10-10 16:56:32	64	on_site	regular	2019-10-04	39	8.3	3	1	1	2	0	1		1	0	0	0	0	0	3	0	0	0	0	0	3
132	2019-10-04 15:12:33	2019-10-04 15:12:33	14	on_site	regular	2019-10-04	38.2	3.1	0	0	0	0	0			0	0	0	0	0	0	0	0	0	0	0	0		3	2	4
133	2019-10-04 15:19:22	2019-10-04 15:19:22	55	on_site	extra	2019-10-04	38.2	21.5	0	0	0	0	0	1		0	0	0	0	0	0	0	0	0	0	0	0		3	2	4
134	2019-10-04 15:57:32	2019-10-04 15:57:32	67	on_site	regular	2019-10-04	38.5	16	0	0	0	0	0	1		0	0	0	0	0	0	2	0	0	0	0	0	2
135	2019-10-09 07:52:47	2019-10-09 07:56:57	22	on_site	regular	2019-10-09	38.4	32.85	0	0	0	0	0			0	0	0	0	0	1	0	0	0	0	0	0		3	2	4
136	2019-10-10 16:12:50	2019-10-10 16:12:50	50	phone_interview	regular	2019-10-10																										0		1	1	1	0	0	1	0	0	0
137	2019-10-11 09:27:31	2019-10-11 09:28:00	70	on_site	regular	2019-10-11	38.4	33	1	1	1	1	1	2	2	1	1	0	0	0	0	1	1	0	1	1	1	2
138	2019-10-14 08:44:35	2019-10-14 08:46:27	29	on_site	regular	2019-10-14	38.4	24.5	0	0	0	0	0			0	0	0	0	0	0	0	0	0	0	0	0		3	2	4
139	2019-10-14 14:07:06	2019-10-14 14:07:46	71	on_site	regular	2019-10-14	39.2	30.7	0	0	0	0	0	1		0	0	0	0	0	0	0	0	1	0	0	0	2
140	2019-10-15 17:16:00	2019-10-15 18:44:40	64	on_site	extra	2019-10-15	39.9	8	3	2	0	2	2	1		2	0	1	0	0	1	0	0	0	0	0	1		3	2	4
141	2019-10-15 21:16:57	2019-10-15 21:16:57	45	on_site	regular	2019-08-01	38.5	22	1	1	0	1	1	2	2	0	0	0	0	0	0	0	0	0	0	1	1		3	2	4
142	2019-10-15 21:18:13	2019-10-15 21:18:13	45	phone_interview	regular	2019-10-15																										0		1	1	1	0	0	0	0	0	0
143	2019-10-16 18:19:03	2019-10-16 18:19:03	48	phone_interview	regular	2019-10-16																										0		1	1	1	0	0	1	0	1	0
144	2019-10-17 15:34:41	2019-10-17 15:35:49	61	on_site	regular	2019-10-17	38.8	25	0	0	0	0	0			0	0	0	0	0	0	0	1	0	0	1	0		3	2	4
145	2019-10-18 16:40:35	2019-10-18 16:40:47	19	on_site	regular	2019-10-18	38.2	13	0	0	0	0	0			0	0	0	0	0	0	0	0	0	0	0	0		3	3	4
146	2019-10-21 16:04:54	2019-10-24 18:08:19	73	on_site	regular	2019-10-21	38.8	15	0	1	0	1	0	1		1	0	0	1	0	0	0	0	1	0	0	0	2
147	2019-10-21 16:50:26	2019-10-21 16:50:26	62	on_site	regular	2019-10-21	38.4	39	0	0	0	0	0	1	2	0	0	0	0	0	0	0	0	0	1	0	0		3	2	4
148	2019-10-22 11:46:01	2019-10-22 11:46:30	2	on_site	regular	2019-09-24	38.2	6.4	0	0	0	0	0			0	0	0	0	0	0	0	0	0	0	0	0		3	2	4
149	2019-10-23 14:25:37	2019-10-23 14:25:45	24	on_site	regular	2019-10-23	39	28.5	0	0	0	0	0			0	0	0	0	0	0	0	1	0	0	0	0		3	2	4
150	2019-10-25 07:49:47	2019-11-06 13:39:05	81	on_site	regular	2019-10-24	38.5	45	0	0	0	0	0	3		1	1	0	0	0	0	3	0	0	0	2	1	2
151	2019-10-28 12:42:54	2019-10-28 12:42:54	52	phone_interview	regular	2019-10-28																										0		1	1	1	0	0	1	0	0	0
152	2019-10-28 15:30:25	2019-10-28 15:30:25	79	on_site	regular	2019-10-28	38.4	11	1	1	1	1	0	1		1	0	0	0	0	0	2	1	1	0	1	0	2
153	2019-10-29 09:22:34	2019-10-29 09:22:34	54	phone_interview	regular	2019-10-29																										0		1	1	1	0	0	1	1	1	0
154	2019-10-29 09:32:20	2019-10-29 12:40:43	78	on_site	regular	2019-10-29	38.8	12.9	0	0	0	0	0			0	0		0	0	1	0	0	0	0	0	1	2
155	2019-10-29 12:52:45	2019-10-29 12:53:10	67	on_site	regular	2019-10-29	38.2	16.4	0	0	0	0	0	1		0	0	0	0	0	0	1	0	0	0	1	0		3	2	4
156	2019-11-04 09:53:20	2019-11-04 09:53:20	63	on_site	regular	2019-11-04	39.3	20	0	0	0	0	0	1		0	0	0	0	0	0	0	1	0	0	0	2		3	2	4
157	2019-11-04 18:00:16	2019-11-04 18:00:16	80	on_site	regular	0019-11-01	38.4	47	1	1	0	1	1	2		0	0	1	1	0	0	0	0	1	1	1	0	2
158	2019-11-06 15:04:29	2019-11-06 15:04:29	65	on_site	regular	2019-11-06	38.3	12.1	0	0	0	0	0	1	2	0	0	0	0	0	0	0	0	0	0	0	0		3	2	4
159	2019-11-08 18:59:39	2019-11-08 18:59:39	82	on_site	regular	2019-11-08	39.3	9	1	1	0	1	0	2		2	0	0	0	0	1	3	0	0	0	3	1	3
160	2019-11-12 13:30:54	2019-11-12 13:30:54	56	phone_interview	regular	2019-11-12																										0		1	1	1	0	0	1	0	0	0
161	2019-11-13 09:29:02	2019-11-13 09:29:02	58	phone_interview	regular	2019-11-13																										0		1	1	1	0	0	1	0	0	0
162	2019-11-14 10:50:30	2019-12-04 11:26:21	87	on_site	regular	2019-11-14	37.6	1.9	0	0	2	1	1		2	2	0	3	0	0	0	0	0	0	0	2	0	3
163	2019-11-14 17:16:03	2019-11-25 15:30:07	79	on_site	regular	2019-11-25	38.6	11.2	0	0	0	0	0	1		0	0	0	0	0	0	0	0	0	0	1	0		3	2	4
164	2019-11-14 18:23:08	2019-11-14 18:23:08	86	on_site	regular	2019-11-14	38.4	24.2	1	0	0	0	0			0	0	0	0	0	3	0	0	0	0	0	0	2
165	2019-11-15 09:44:22	2019-11-15 09:44:26	71	on_site	regular	2019-11-14	38.2	30.9	0	0	0	0	0	1		0	0	0	0	0	0	0	0	0	0	1	0		3	2	4
166	2019-11-18 10:23:07	2019-11-18 10:23:12	39	on_site	regular	2019-11-18	38.7	12.4	0	0	0	0	0			0	0	0	0	0	0	0	0	0	0	0	0		3	2	4
167	2019-11-18 15:57:23	2019-11-18 15:57:23	55	phone_interview	regular	2019-11-18																										0		1	1	1	0	0	0	0	0	0
168	2019-11-18 16:44:54	2019-11-18 16:44:54	88	on_site	regular	2019-11-18	38	23	0	0	0	0	0			0	0	0	0	0	0	0	0	2	1	1	0	2
169	2019-11-20 10:18:45	2019-11-20 10:18:45	73	on_site	regular	2019-11-20	38.8	15.9	0	0	0	0	0			0	0	0	0	0	0	0	1	0	0	0	0		3	2	4
170	2019-11-20 10:19:02	2019-11-20 10:19:02	85	on_site	regular	2019-11-20	38.2	4.3	1	1	0	0	1	1	2	1	1		0	0	0	0	1	1	0	2	2	2
171	2019-11-20 11:34:56	2019-11-20 11:34:56	30	on_site	regular	2019-11-20	39.4	18.5	0	0	0	0	0			0	0	0	0	0	0	0	0	0	0	0	0		3	2	4
172	2019-11-21 09:17:59	2019-11-21 09:17:59	3	phone_interview	regular	2019-11-21																										0		0	1	1	0	0	1	0	0	0
173	2019-11-25 08:29:12	2019-11-25 08:29:12	36	on_site	regular	2019-11-25	38.4	19.6	0	0	0	0	0			0	0	0	0	0	0	0	0	0	0	0	1		3	2	4
174	2019-11-25 10:06:23	2019-11-25 10:06:23	38	on_site	regular	2019-11-25	39	11.5	0	0	0	1	0			0	0	0	0	0	0	0	1	0	0	1	0		3	2	4
175	2019-11-26 10:32:56	2019-11-26 11:58:25	35	on_site	regular	2019-11-26	38.9	21.25	0	0	0	0	0			0	0	0	0	0	0	0	0	0	0	0	0		3	2	4
176	2019-11-27 09:37:01	2019-11-27 09:37:01	78	on_site	regular	2019-11-27	38.5	13.5	0	0	0	0	0			0	0	0	0	0	0	0	0	0	0	0	0		3	2	4
177	2019-11-30 15:59:42	2019-11-30 15:59:42	95	on_site	regular	2019-11-30	38.5	28.8	3	3	0	1	1	2	2	0	0	1	2	0	0	1	3	2	0	2	0	2
178	2019-12-02 10:42:05	2019-12-02 10:42:05	81	on_site	regular	2019-12-02	39.5	47	0	0	0	0	0	1		0	0	0	0	0	0	1	0	0	0	2	3		3	2	4
179	2019-12-02 11:14:57	2019-12-02 11:14:57	27	on_site	regular	2019-12-02	38.1	24	0	0	0	0	0	1		0	0	0	0	0	0	1	0	0	0	0	0		3	2	4
180	2019-12-03 09:18:54	2019-12-03 09:18:54	60	phone_interview	regular	2019-12-03																										0		1	1	1	0	0	1	0	0	0
181	2019-12-03 16:54:55	2019-12-03 16:56:23	91	on_site	regular	2019-12-03	38.3	45	0	0	0	0	0	1		0	0	0	0	0	0	1	0	1	0	1	0	3
182	2019-12-05 18:35:51	2019-12-05 18:36:16	98	on_site	regular	2019-12-05	38.5	20	0	0	0	0	0	1		1	0	1	0	0	0	0	3	3	1	3	2	2
183	2019-12-09 09:20:36	2019-12-09 09:20:36	94	on_site	regular	2019-12-09	38	7.1	2	2	0	2	2	1		0	2	1	0	0	2	0	0	0	0	0	1	2
184	2019-12-09 17:29:56	2019-12-09 17:29:56	82	on_site	regular	2019-12-09	38.2	8.5	0	0	0	0	0			0	0	0	0	0	0	3	0	0	0	1	0		3	2	4
185	2019-12-10 10:37:11	2019-12-10 10:37:11	32	on_site	regular	2019-12-09	38.4	14.8	0	0	0	0	0	1	2	0	0	0	0	0	0	0	0	0	0	0	0		3	2	4
186	2019-12-10 10:46:58	2019-12-10 10:46:58	31	on_site	regular	2019-12-09	38.6	3.2	0	0	0	0	0	1	2	0	0	0	0	0	0	0	0	0	0	1	0		3	2	4
187	2019-12-10 19:13:37	2019-12-10 19:13:37	44	on_site	regular	2019-12-10	38.2	33	0	0	0	0	0			0	0	0	0	0	0	0	0	0	0	0	0		3	2	4
188	2019-12-11 09:53:10	2019-12-11 09:53:10	92	on_site	regular	2019-12-11	38	10.4	1	1	0	1	1	1		0	0	0	0	0	0	0	0	0	0	0	0	2
189	2019-12-11 10:28:35	2019-12-11 10:28:35	84	on_site	regular	2019-12-11	38.5	6.1	2	2	1	1	1	3	2	0	0	1	0	0	0	2	2	0	0	2	2	3
190	2019-12-12 12:35:06	2019-12-12 12:45:57	67	on_site	extra	2019-12-12	38	17.2	0	0	0	0	0			0	0	0	0	0	0	0	0	0	0	0	0		3	2	4
191	2019-12-16 10:01:03	2019-12-16 10:01:03	80	on_site	regular	2019-12-16	38	45	0	0	0	0	0	1	2	0	0	0	0	0	0	0	0	0	0	0	0		3	2	4
192	2019-12-16 17:10:25	2019-12-16 17:10:25	8	phone_interview	regular	2019-12-16																										0		1	1	1	0	0	1	0	0	0
193	2019-12-17 18:58:46	2019-12-17 18:59:03	94	on_site	regular	2019-12-17	37.4	7.1	3	3	0	2	2	1		0	0	2	0	0	2	0	0	0	0	0	0
194	2019-12-18 06:43:22	2019-12-18 06:43:22	4	phone_interview	regular	2019-12-17																										0		1	1	1	0	0	1	0	0	0
195	2019-12-18 08:26:47	2019-12-18 08:37:47	46	on_site	regular	2019-12-18	38.4	6.7	0	0	0	1	0			0	0	0	0	0	0	0	0	0	0	0	0		3	2	4
196	2019-12-18 09:23:45	2019-12-18 09:23:45	86	on_site	regular	2019-12-18	38.5	25.6	0	0	0	0	0			0	0	0	0	0	0	0	0	0	0	0	0		3	3	4
197	2019-12-18 09:43:18	2019-12-18 09:43:18	47	on_site	regular	2019-12-18	38.5	12.8	0	0	0	0	0	1		0	0	0	0	0	0	0	0	0	0	0	0		3	2	4
198	2019-12-19 12:50:29	2019-12-19 12:50:29	43	on_site	regular	2019-12-19	38.5	27	0	0	0	0	0		2	0	0	0	0	0	0	0	0	0	0	0	0		3	2	4
199	2019-12-19 14:33:16	2019-12-19 14:33:16	33	on_site	regular	2019-12-19	37.9	6.3	0	0	0	0	0			0	0	0	0	0	0	0	0	0	0	0	0		3	2	4
200	2019-12-20 09:48:41	2019-12-20 09:49:00	100	on_site	regular	0019-12-20	38.5	35	0	0	0	1	0	3		0	0	0	0	0	0	1	1	0	0	1	0	2
201	2019-12-20 12:29:14	2019-12-20 12:29:14	13	phone_interview	regular	2019-12-20																										1	Interromperam temporariamente a medicação durante 3 semanas (mas vão retomar)	0	1	1	0	0	1	0	0	0
202	2019-12-23 12:35:51	2019-12-23 12:35:51	11	phone_interview	regular	2019-12-23																										0		1	1	1	0	1	1	0	0	0
203	2019-12-27 17:59:25	2019-12-27 17:59:25	16	phone_interview	regular	2019-12-23																										0		1	1	1	0	0	1	0	0	0
204	2020-01-02 16:51:52	2020-01-02 16:51:52	91	on_site	regular	2020-01-02	38.7	46.2	0	0	0	0	0	1		0	0	0	0	0	0	0	0	0	0	0	0		3	2	4
205	2020-01-03 10:27:21	2020-01-03 10:27:34	63	phone_interview	regular	2020-01-03																										0		1	1	1	0	0	1	0	0	0
206	2020-01-03 10:30:18	2020-01-03 10:30:18	67	phone_interview	regular	2020-01-03																										0		1	1	1	0	0	1	0	0	0
207	2020-01-07 15:52:13	2020-01-07 15:52:13	14	phone_interview	regular	2020-01-07																										0		1	1	1	0	0	1	0	0	0
208	2020-01-08 08:41:37	2020-03-10 09:39:37	84	on_site	regular	2020-01-08	38.4	6.1	0	0	0	0	0	1	2	0	0	0	0	0	0	0	0	0	0	1	1		3	2	4
209	2020-01-08 12:57:04	2020-01-08 12:57:04	48	on_site	regular	2020-01-08	39	7.55	0	0	0	0	0			1	0	0	0	0	0	0	0	0	0	0	0		3	2	4
210	2020-01-13 08:32:14	2020-01-13 08:32:14	2	phone_interview	regular	2019-12-27																										1	Dice que las pastillas del estudio son grandes pero al final consigue dárselas.	1	1	1	0	0	1	0	0	0
211	2020-01-17 10:20:19	2020-01-30 09:36:24	92	on_site	regular	2020-01-17	38.4	10.4	0	0	0	0	0			0	0	0	0	0	0	0	0	0	0	0	0		3	2	4
212	2020-01-21 09:33:49	2020-01-21 09:33:49	100	on_site	regular	2020-01-21	39	29.3	0	0	0	1	1			0	0	0	0	0	0	0	0	0	0	3	0		3	2	4
213	2020-01-28 11:12:56	2020-01-28 11:13:21	103	on_site	regular	2020-01-28	38.7	4.5	0	0	0	1	0	1		1	0	1	1	0	0	0	0	0	0	1	0	2
214	2020-01-28 11:18:49	2020-01-28 11:19:01	104	on_site	regular	2020-01-28	38.5	5.2	0	0	0	1	0			2	0	1	0	0	1	0	0	0	0	1	1	2
215	2020-01-28 13:04:41	2020-01-28 13:04:41	107	on_site	regular	2020-01-27	39.4	28	0	0	0	1	0	3	2	2	2	1	0	0	0	1	0	0	0	1	2	3
216	2020-01-28 13:48:11	2020-01-28 13:48:11	81	phone_interview	regular	2020-01-28																										0		1	1	1	0	0	1	0	0	0
217	2020-01-30 08:02:22	2020-01-30 08:02:22	29	phone_interview	regular	2020-01-30																										0		1	1	1	0	0	1	0	0	0
218	2020-01-30 10:15:06	2020-01-30 10:15:06	54	on_site	regular	2020-01-30	38.2	10.6	0	0	2	2	2			0	0	0	0	0	0	0	0	0	0	0	0		3	2	4
219	2020-01-30 10:22:55	2020-01-30 10:22:55	19	phone_interview	regular	2020-01-23																										0		1	1	1	0	0	1	0	0	0
220	2020-01-31 16:35:38	2020-01-31 16:35:38	24	phone_interview	regular	2020-01-27																										0		1	1	1	0	0	1	0	0	0
221	2020-02-04 11:56:15	2020-02-04 11:56:15	56	on_site	regular	2020-02-04	39.2	2.8	0	0	0	0	0			0	0	0	0	0	0	0	0	0	0	0	0		3	2	4
222	2020-02-04 21:54:45	2020-02-04 21:54:45	70	on_site	regular	2020-01-23	37.3		0	0	0	0	0	1	2	0	0	1	0	0	0	0	0	0	0	0	1		3	2	4
223	2020-02-05 17:21:35	2020-02-05 17:21:35	78	phone_interview	regular	2020-01-31																										0		1	1	1	0	0	1	0	0	0
224	2020-02-05 17:38:51	2020-02-05 18:34:36	50	on_site	regular	2020-01-22	38.8	25	0	0	0	1	0	1		0	0	0	0	0	0	0	0	0	0	0	0		3	2	4
225	2020-02-05 18:30:16	2020-02-05 18:30:16	82	phone_interview	regular	2020-02-05																										0		1	1	1	0	0	1	0	0	0
226	2020-02-06 16:12:40	2020-02-06 16:12:40	73	phone_interview	regular	2020-02-06																										0		1	1	1	0	0	1	0	0	0
227	2020-02-08 06:32:21	2020-02-08 06:32:34	55	on_site	regular	2020-02-06	38.2	22	0	0	0	0	0			0	0	0	0	0	0	1	0	0	0	0	0		3	2	4
228	2020-02-10 10:19:13	2020-02-10 10:19:13	58	on_site	regular	2020-02-10	38.4	24.2	0	0	0	0	0			0	0	0	0	0	0	0	0	0	0	0	0		3	2	4
229	2020-02-11 12:15:15	2020-02-11 12:15:15	62	phone_interview	regular	2020-02-11																										0		1	1	1	0	0	1	0	0	0
230	2020-02-11 12:17:59	2020-02-11 12:17:59	85	on_site	regular	2020-02-11	38.2	4.8	0	0	0	0	0	1	2	0	0	0	0	0	0	0	0	0	0	1	1		3	2	4
231	2020-02-13 09:57:44	2020-02-13 09:57:52	86	phone_interview	regular	2020-02-13																										0		1	1	1	0	0	1	0	0	0
232	2020-02-14 14:45:26	2020-02-14 14:45:26	22	phone_interview	regular	2020-01-14																										1	The pill is very big which difficult the adherence to the treatment	1	1	1	0	0	1	0	0	0
233	2020-02-17 13:47:25	2020-02-17 13:47:25	71	phone_interview	regular	2020-02-17																										0		1	1	1	0	0	1	0	0	0
234	2020-02-18 12:14:20	2020-02-18 12:14:20	38	phone_interview	regular	2020-02-18																										0		1	1	1	0	0	1	0	0	1
235	2020-02-18 12:24:25	2020-02-18 12:24:25	36	phone_interview	regular	2020-02-18																										0		1	1	1	0	0	1	0	0	1
236	2020-02-18 13:53:23	2020-02-18 13:53:23	39	phone_interview	regular	2020-02-18																										0		1	1	1	0	0	1	0	0	0
237	2020-02-20 12:27:09	2020-02-20 12:27:37	30	phone_interview	regular	2020-02-20																										0		1	1	1	0	0	1	0	0	0
238	2020-02-20 12:28:03	2020-02-20 12:28:21	33	phone_interview	regular	2020-02-20																										0		1	1	1	0	0	1	0	0	0
239	2020-02-21 11:14:27	2020-02-21 11:18:10	113	on_site	regular	2020-02-21	38.9	25.9	0	0	0	0	0	3	2	2	0	0	0	0	0	0	1	0	3	1	0	2
240	2020-02-24 09:44:30	2020-02-24 09:44:42	115	on_site	regular	2020-02-24	38.5	24	0	0	1	1	1	2		3	1	0	0	0	0	0	3	0	0	3	0	2
241	2020-02-24 12:03:18	2020-02-24 12:03:18	65	phone_interview	regular	2020-02-06																										0		1	1	1	0	0	1	0	0	0
242	2020-02-25 09:53:19	2020-02-25 09:53:32	3	on_site	regular	2020-02-25	38.8	31	0	0	0	0	0			0	0	0	0	0	1	3	0	0	0	0	0		3	2	4
243	2020-02-25 17:17:41	2020-02-25 17:17:41	79	phone_interview	regular	2020-02-25																										0		1	1	1	0	0	1	1	1	0
244	2020-02-26 10:56:50	2020-02-26 10:56:50	80	phone_interview	regular	2020-02-26																										0		1	1	1	0	0	1	0	0	0
245	2020-02-27 11:59:09	2020-02-27 11:59:09	103	on_site	regular	2020-02-27	38.2	4.7	0	0	0	0	0			0	0	0	0	0	1	0	0	0	0	1	0		3	2	4
246	2020-02-27 12:01:23	2020-02-27 12:01:23	104	on_site	regular	2020-02-27	38.1	5.4	0	0	0	0	0			1	0	1	0		1	0	0	0	0	1	1		3	2	4
247	2020-02-27 21:06:36	2020-02-28 10:40:03	116	on_site	regular	2020-02-27	38	27	1	1	0	1	0	1		0	0	0	0	0	0	0	0	0	0	0	0	3
248	2020-02-28 09:07:51	2020-02-28 09:07:51	45	on_site	regular	2020-02-28	38.5	26	1	0	0	0	0	2	2	0	0	0	0	0	0	0	0	0	0	0			3	2	4
249	2020-03-03 11:06:36	2020-03-03 11:06:36	35	phone_interview	regular	2020-02-18																										0		1	1	1	0	1	1	0	0	1
250	2020-03-03 19:24:06	2020-03-03 19:24:06	114	on_site	regular	2020-03-03	32.5	16	0	1	0	1	2	2	2	2	2	2	0	0	0	1	0	0	0	2	2	3
251	2020-03-04 08:42:24	2020-03-04 08:42:24	91	phone_interview	regular	2020-03-04																										0		1	1	1	0	0	1	0	0	0
252	2020-03-06 16:57:21	2020-03-06 16:57:21	44	phone_interview	regular	2020-03-06																										0		1	1	1	0	0	1	0	0	0
253	2020-03-09 20:35:44	2020-03-09 20:35:44	124	on_site	regular	2020-03-09	39.4	30	0	1	0	0	0	2		2	3	0	0	0	0	0	1	3	0	2	1	2
254	2020-03-10 10:25:44	2020-03-10 10:25:44	60	on_site	regular	2020-03-10	38.3	29.5	0	0	0	0	0			0	0	0	0	0	0	0	0	0	0	0	0		3	2	2
255	2020-03-11 08:47:41	2020-03-11 08:47:41	84	phone_interview	regular	2020-03-11																										0		1	1	1	0	0	1	0	0	0
256	2020-03-11 08:48:24	2020-03-11 08:48:24	27	phone_interview	regular	2020-03-10																										0		1	1	1	0	0	1	0	0	0
257	2020-03-11 08:49:21	2020-03-11 08:49:21	32	phone_interview	regular	2020-03-11																										0		1	1	1	0	0	1	0	0	0
258	2020-03-11 08:50:14	2020-03-11 08:50:14	31	phone_interview	regular	2020-03-11																										0		1	1	1	0	0	1	0	0	0
259	2020-03-11 08:58:40	2020-03-11 08:58:40	85	phone_interview	regular	2020-03-11																										0		1	1	1	0	0	1	0	0	0
260	2020-03-13 09:28:59	2020-03-13 09:28:59	4	on_site	regular	2020-03-13	38.2	7.7	0	0	0	0	0			0	0	0	0	0	0	0	0	0	0	0	0		3	2	4
261	2020-03-13 11:00:54	2020-03-13 11:00:54	61	phone_interview	regular	2020-01-29																										0		1	1	1	1	0	1	0	0	0
262	2020-03-16 12:51:44	2020-03-16 12:51:44	8	on_site	regular	2020-03-16	38.9	32.9	0	1	0	0	0			0	0	0	0	0	0	1	0	0	0	0	0		3	2	4
263	2020-03-16 17:44:09	2020-03-16 17:44:32	107	on_site	regular	2020-03-16	38.5	29	0	0	0	0	0	2		0	0	0	0	0	0	0	0	0	0	2	0		3	2	4
264	2020-03-16 19:45:11	2020-03-16 19:45:58	119	on_site	regular	2020-03-09	38.6	22	1	1	0	1	1	2	2	0	0	0	0	0	0	0	1	2	0	1	1	2
265	2020-03-16 19:47:05	2020-03-16 19:47:05	123	on_site	regular	2020-03-09	38.3	17	1	1	0	1	1	2		0	0	0	0	0	0	0	1	2	0	3	1	2
266	2020-03-16 21:36:13	2020-03-16 21:36:13	35	on_site	extra	2020-03-05	39.1	22	0	0	0	0	0			0	0	0	0	0	0	0	0	0	0	1	0		3	2	4
267	2020-03-20 19:16:02	2020-03-20 19:16:02	46	phone_interview	regular	2020-03-20																										0		1	0	1	0	1	1	1	1	0
268	2020-03-23 11:11:54	2020-03-23 11:11:54	47	phone_interview	regular	2020-03-23																										0		1	1	1	0	0	1	0	0	0
269	2020-03-23 11:27:11	2020-03-23 11:27:11	100	phone_interview	regular	2020-03-23																										0		1	1	1	0	1	1	0	0	0
270	2020-03-23 13:54:46	2020-03-23 13:55:00	113	on_site	regular	2020-03-23	38.4	26	0	0	1	0	0	3		0	0	0	0	0	0	0	1	0	0	1	0		3	2	4
271	2020-03-23 15:36:15	2020-03-23 15:36:15	92	phone_interview	regular	2020-03-17																										0		1	1	1	0	0	1	0	0	0
272	2020-03-23 16:47:26	2020-03-23 16:47:26	11	on_site	regular	2020-03-23	38	18	0	0	0	0	0			0	0	0	0	0	0	0	0	0	0	0	0		3	2	4
273	2020-03-30 13:14:56	2020-03-30 13:14:56	116	on_site	regular	2020-03-30	38.9	29	1	0	0	0	0			0	0	0	0	0	0	0	0	0	0	0	0		3	2	4
274	2020-04-01 10:34:38	2020-04-01 10:35:21	16	on_site	regular	2020-04-01	38.5	16.5	0	0	0	0	0	1		0	0	0	0	0	0	0	0	0	0	0	0		3	2	4
275	2020-04-02 08:32:17	2020-04-02 08:32:17	67	on_site	regular	2020-04-02	38.9	17.1	0	0	0	0	0			0	0	0	0		1	0	0	0	0	0	0		3	2	4
276	2020-04-02 13:40:41	2020-04-02 13:40:41	127	on_site	regular	2020-04-02	38.4	10.1	0	0	0	0	0	2		0	0	0	0	0	0	0	1	0	1	3	0	2
277	2020-04-03 07:06:34	2020-05-28 09:27:00	115	on_site	regular	2020-04-02	38.5	26	0	0	0	0	0			0	0	0	0	0	0	0	1	0	0	1	0		3	2	2
278	2020-04-06 08:40:27	2020-04-06 08:40:48	63	on_site	regular	2020-04-06	38.6	23	0	0	0	0	0			0	0	0	0	0	0	0	0	0	0	0	0		3	2	4
279	2020-04-07 11:54:26	2020-06-13 11:10:11	114	on_site	regular	2020-04-07	38.2	18.5	0	0	0	1	1	2	2	1	0	0	0	0	0	0	0	0	0	1	1		3	4	4
280	2020-04-15 16:33:10	2020-04-15 16:33:35	35	on_site	extra	2020-04-06	39	22	0	0	0	0	0			0	0	0	0	0	0	0	0	0	0	1	0		3	2	4
281	2020-04-16 14:42:07	2020-04-16 14:42:07	123	on_site	regular	2020-04-16	39.2	17.9	0	0	0	0	0	1		0	0	0	0	0	0	0	0	0	0	1	1		3	2	4
282	2020-04-16 14:46:39	2020-04-16 14:46:39	119	on_site	regular	2020-04-16	38.5	22.3	0	0	0	0	0	1		0	0	0	0	0	0	0	0	0	0	1	0		3	2	4
283	2020-04-17 08:15:50	2020-04-17 08:15:56	48	phone_interview	regular	2020-04-17																										0		1	1	1	1	0	1	0	1	0
284	2020-04-20 09:47:31	2020-04-20 09:47:31	43	phone_interview	regular	2020-03-15																										0		1	1	1	0	0	1	0	0	0
285	2020-04-20 14:21:46	2020-04-20 14:21:46	13	on_site	regular	2020-04-20	38.5	34	0	0	1	0	0			0	2	0	0	0	0	0	0	0	0	0	0		3	2	4
286	2020-04-21 09:19:40	2020-04-21 09:19:40	61	on_site	regular	2020-04-21	38.5	26.2	0	0	0	0	0			0	0	0	0	0	0	1	1	0	0	0	0		3	2	4
287	2020-04-22 16:23:05	2020-04-22 16:23:05	50	phone_interview	regular	2020-04-22																										0		1	1	1	0	0	1	0	0	0
288	2020-04-23 15:11:20	2020-04-23 15:11:20	91	on_site	extra	2020-04-23	38.1	45.4	0	0	0	0	0			0	0	0	0	0	2	0	0	0	0	0	0		3	2	4
289	2020-04-27 11:56:53	2020-04-27 11:56:53	73	on_site	regular	2020-04-27	38.01	15.6	0	0	0	0	0			1	1	0	0	0	1	3	1	0	0	0	1		3	2	4
290	2020-04-27 17:01:28	2020-04-27 17:01:28	128	on_site	regular	2020-04-27	39	15	0	0	0	0	0	1		1	0	0	0	0	0	0	0	0	0	0	0	2
291	2020-04-28 08:17:33	2020-04-28 08:17:33	104	phone_interview	regular	2020-04-28																										0		1	1	1	0	0	1	0	0	0
292	2020-04-28 08:18:43	2020-04-28 08:18:43	103	phone_interview	regular	2020-04-28																										0		1	1	1	0	0	1	0	0	0
293	2020-04-28 09:43:46	2020-04-28 09:43:46	65	on_site	regular	2020-04-28	38.7	13.4	0	0	0	0	0	1		0	0	0	0	0	0	0	0	0	0	0	0		3	2	4
294	2020-04-28 17:30:05	2020-04-28 17:31:01	124	on_site	regular	2020-04-27	39.1	30	0	0	0	0	0	1		2	2	0	0	0	0	0	3	0	0	3	0		3	2	4
295	2020-04-29 13:11:35	2020-04-29 13:15:35	81	on_site	regular	2020-04-29	38.9	47	0	0	0	0	0					0	0	0	0	0	0	0	0	0	0		3	2	4
296	2020-04-29 13:15:25	2020-04-29 13:15:55	29	on_site	regular	2020-04-29	39.2	24	0	0	0	0	0					0	0	0	0	0	0	0	0	0	0		3	2	4
297	2020-05-04 08:28:13	2020-05-04 08:28:13	78	on_site	regular	2020-05-04	38.6	13.2	0	0	0	0	0			0	0	0	0	0	0	0	0	0	0	0	0		3	2	4
298	2020-05-05 18:58:37	2020-05-05 18:58:37	56	phone_interview	regular	2020-05-05																										0		1	1	1	0	0	1	0	0	0
299	2020-05-06 11:31:57	2020-05-06 11:31:57	131	on_site	regular	2020-05-06	38.2	16	0	0	0	0	0	1		0	0	0	0	2	0	0	0	0	0	2	0	2
300	2020-05-06 11:37:59	2020-05-06 11:37:59	82	on_site	regular	2020-05-06	38.6	10	0	0	0	0	0			0	0	0	0	0	0	0	0	0	0	0	0		3	2	4
301	2020-05-06 17:55:43	2020-05-06 17:55:43	45	phone_interview	regular	2020-05-06																										0		1	1	1	0	0	1	0	0	0
302	2020-05-07 10:50:33	2020-05-07 10:50:33	11	on_site	extra	2020-05-07	38.1	17.9	0	0	1	0	0			0	0	0	1	0	0	0	0	0	0	0	0		3	2	4
303	2020-05-08 10:22:04	2020-07-22 10:17:39	2	on_site	regular	2020-04-29	38.3	6.3	0	0	0	0	0			0	0	0	0	0	0	0	0	0	0	0	0		3	2	4
304	2020-05-08 15:01:29	2020-05-08 15:01:29	133	on_site	regular	2020-05-08	38.2	31	2	1	0	1	0	3		2	0	0	0	0	0	0	1	0	0	1		2
305	2020-05-11 13:33:12	2020-05-11 13:33:24	24	on_site	regular	2020-05-11	38.1	30.5	0	0	0	0	0			0	0	0	0	0	0	0	0	0	0	0	0		3	2	4
306	2020-05-11 16:53:05	2020-05-11 16:53:05	80	on_site	regular	2020-05-11	38.3	34	0	0	0	0	0	1		0	0	0	0	0	0	0	0	0	0	1	0		3	2	4
307	2020-05-11 16:56:06	2020-05-11 16:56:06	62	on_site	regular	2020-05-11	38	32	0	0	0	0	0	1		0	0	0	0	0	0	1	0	0	0	0	0		3	2	4
308	2020-05-12 16:16:35	2020-05-12 16:16:35	127	on_site	regular	2020-05-12	38.8	10.9	0	0	0	0	0	1		0	0	0	0	0	1	0	0	0	1	0	0		3	2	4
309	2020-05-13 08:56:21	2020-05-13 08:56:28	22	on_site	regular	2020-05-13	38.2	33.7	0	0	0	0	0		2	0	0	0	0	0	0	0	0	0	0	0	0		3	2	4
310	2020-05-13 15:35:26	2020-05-13 15:35:44	30	on_site	regular	2020-05-13	38.7	18.5	0	0	0	0	0			0	0	0	0	0	0	0	0	0	0	0	0		3	2	4
311	2020-05-13 15:53:10	2020-05-13 15:53:10	54	phone_interview	regular	2020-05-13																										0		1	1	1	0	0	1	1	1	0
312	2020-05-13 15:53:54	2020-05-13 15:53:54	58	phone_interview	regular	2020-05-13																										0		1	1	1	0	0	1	0	0	0
313	2020-05-18 07:22:40	2020-05-18 07:22:40	31	on_site	regular	2020-05-18	38.2	3.2	0	0	0	0	0		2	0	0	0	0	0	0	0	0	0	0	0	0		3	2	4
314	2020-05-18 08:07:39	2020-05-18 08:07:39	19	on_site	regular	2020-05-15	38.4	13.6	0	0	0	0	0	1		0	0	0	0	0	0	0	0	0	0	0	0		3	2	4
315	2020-05-20 16:06:35	2020-05-20 16:06:35	33	on_site	regular	2020-05-20	37	6.65	0	0	0	0	0			0	0	0	0	0	0	0	0	0	0	0	0		3	2	4
316	2020-05-21 16:40:30	2020-05-21 16:40:30	55	phone_interview	regular	2020-05-21																										0		1	1	1	0	0	1	0	0	0
317	2020-05-26 17:18:16	2020-05-26 17:18:16	113	phone_interview	regular	2020-05-26																										0		1	1	1	0	0	1	0	0	0
318	2020-05-27 14:44:51	2020-05-27 14:44:58	39	on_site	regular	2020-05-27	38.5	12.1	0	0	0	0	0			0	0	0	0	0	0	0	0	0	0	0	0		3	2	4
319	2020-05-28 09:25:00	2020-05-28 09:26:37	115	phone_interview	regular	2020-05-28																										0		1	1	1	0	0	1	0	0	0
320	2020-05-28 09:26:15	2020-05-28 09:26:51	107	phone_interview	regular	2020-05-28																										0		1	1	1	0	0	1	0	0	0
321	2020-05-29 18:22:11	2020-05-29 18:22:11	134	on_site	regular	2020-05-29	38.7	5.1	0	1	0	1	1	1		2	0	1	0	0	1	0	1	0	0	2	0	2
322	2020-06-02 17:46:50	2020-06-02 17:46:50	85	on_site	regular	2020-06-02	38.5	5	0	1	0	0	0		2	0	0	0	0	0	0	0	0	0	0	0	0		3	2	4
323	2020-06-03 11:01:41	2020-06-03 11:01:41	84	on_site	regular	2020-06-03	38.5	6	1	0	0	0	0	1	2	0	0	0	0	0	0	0	0	0	1	0	0		3	2	4
324	2020-06-03 15:12:12	2020-06-03 15:12:12	123	phone_interview	regular	2020-06-03																										0		1	1	1	0	0	1	0	0	0
325	2020-06-03 18:22:17	2020-06-03 18:22:17	44	on_site	regular	2020-06-03	39.5	33.6	0	0	0	0	1	1		0	0	0	0	0	0	0	1		0	1	0		3	2	4
326	2020-06-04 11:25:47	2020-06-04 11:25:47	91	on_site	regular	2020-06-04	38.2	43.2	0	0	0	0	0			0	0	0	0	0	1	0	0	0	0	0	0		3	2	4
327	2020-06-04 16:05:51	2020-06-04 16:05:58	60	phone_interview	regular	2020-06-04																										0		1	1	1	0	0	1	0	0	1
328	2020-06-04 19:27:21	2020-06-04 19:27:21	128	on_site	regular	2020-06-02	38.2	15.8	0	0	1	0	0			0	0	0	0	0	0	0	0	0	1	0	0		3	2	4
329	2020-06-05 11:42:09	2020-06-05 11:42:09	119	phone_interview	regular	2020-06-05																										0		1	1	1	0	0	1	0	0	0
330	2020-06-05 13:24:54	2020-06-05 13:24:54	3	phone_interview	regular	2020-06-05																										1	Durante el confinamiento no ha podido darle las pastillas, se le acabaron y no ha podido contactar con nadie para pedírselas porque perdió su teléfono. Hasta febrero estuvo tomando las pastillas. Nos comenta que la perra está fenomenal.	0	1	1	0	0	1	0	0	0
331	2020-06-05 14:37:22	2020-06-05 14:37:22	138	on_site	regular	2020-06-05	38.9	19.4	0	0	0	0	0	2		0	0	1	0	2	2	0	0	0	0	0	1	2
332	2020-06-05 15:17:26	2020-06-05 15:17:26	136	on_site	regular	2020-06-05	38	7	0	0	0	0	0	1		0	0	1	0	0	0	0	1	1	0	1	1	2
333	2020-06-08 10:25:23	2020-06-08 10:25:23	100	on_site	regular	2020-06-08	38.4	30	0	0	0	0	0			0	0	0	0	0	0	0	0	0	0	1	0		3	2	4
334	2020-06-08 21:12:11	2020-06-08 21:12:11	35	on_site	regular	2020-06-08	39	21.8	0	0	0	0	0			0	0	1	0	0	0	0	0	0	0	1	0		3	2	4
335	2020-06-09 09:54:36	2020-06-09 09:54:36	27	on_site	regular	2020-06-09	38.4	24.4	0	0	0	0	0		2	0	0	0	0	0	0	0	0	0	0	0	0		3	2	4
336	2020-06-09 15:52:41	2020-06-09 15:52:41	4	phone_interview	regular	2020-06-09																										0		1	1	1	0	0	1	0	0	0
337	2020-06-10 11:35:06	2020-06-10 11:35:33	32	on_site	regular	2020-06-10	38.2	24	0	0	0	0	0		2	0	0	0	0	0	0	0	0	0	0	0	0		3	2	2
338	2020-06-10 16:44:24	2020-07-23 09:10:48	131	on_site	regular	2020-06-10	39.2	14.7	0	0	0	0	0	1		0	0	0	0	0	1	0	0	0	0	2	0		3	2	4
339	2020-06-11 08:18:21	2020-06-11 08:18:21	86	on_site	regular	2020-06-11	38.2	25.5	0	0	0	0	0			0	0	0	0	0	0	0	0	0	0	0	0		3	2	4
340	2020-06-12 15:26:48	2020-06-12 15:26:48	133	on_site	regular	2020-06-12	38.3	32.8	0	0	0	0	0			2	0	0	0	0	0	0	0	0	0	0	0		3	2	4
342	2020-06-13 11:11:12	2020-06-13 11:11:12	114	phone_interview	regular	2020-06-13																										0		1	1	1	0	0	1	0	0	0
343	2020-06-15 09:50:08	2020-06-15 09:50:08	36	on_site	regular	2020-06-15	38.6	20.2	0	0	0	0	0			0	0	0	0	0	0	0	0	0	0	0			3	2	4
344	2020-06-15 11:22:44	2020-06-15 11:22:46	47	on_site	regular	2020-06-15	38.9	12.6	0	0	0	0	0			0	0	0	0	0	1	0	0	0	0	0	0		3	2	4
345	2020-06-15 11:24:27	2020-06-15 11:24:30	38	on_site	regular	2020-06-15	39.3	12	0	0		1	0			0	0	0	0	0	0	1	1	0	0	0	0		3	2	4
346	2020-06-16 09:17:29	2020-06-16 09:17:29	8	phone_interview	regular	2020-06-16																										0		1	1	1	0	0	1	0	0	0
347	2020-06-19 15:25:55	2020-06-19 15:25:55	139	on_site	regular	2020-06-19	39.9	21.05	1	1	0	0	0	3		0	0	0	0	0	0	1	0	1	0	3	0	2
348	2020-06-22 11:47:58	2020-06-22 11:47:58	46	on_site	regular	2020-06-22	38.4	7	0	0	0	0	0			0	0	0	0	0	1	0	0	0	0	0	0		3	2	4
349	2020-06-23 08:17:31	2020-07-13 10:20:51	136	on_site	regular	2020-06-23	39	8	0	0	0	0	0	1		0	0	0	0	0	0	0	1	1	0	1	1		3	2	4
350	2020-06-23 09:55:57	2020-06-23 09:55:57	116	phone_interview	regular	2020-06-22																										0		1	1	1	0	0	1	0	0	0
351	2020-06-30 08:57:01	2020-06-30 08:57:01	116	on_site	extra	2020-06-30	40.3	30.2	0	0	0	1	0			0	0	0	0	0	0	0	0	0	0	0	0		3	4	4
352	2020-06-30 12:33:40	2020-06-30 12:33:40	124	phone_interview	regular	2020-06-30																										0		1	1	1	0	0	1	0	0	0
353	2020-06-30 18:04:16	2020-06-30 18:04:16	71	on_site	regular	2020-06-30	39	33	0	0	0	0	0			0	0	0	0	0	0	0	0	0	0	0	0		3	2	4
354	2020-06-30 19:45:02	2020-06-30 19:45:02	160	on_site	regular	2020-06-30	39.2	27.2	3	1	0	0	1		2	0	0	0	0	0	1	0	0	0	0	0	0	2
355	2020-07-01 10:32:51	2020-07-01 10:32:51	16	phone_interview	regular	2020-07-01																										0		1	1	1	0	0	1	1	0	0
356	2020-07-01 11:27:51	2020-07-01 11:27:51	11	phone_interview	regular	2020-07-01																										0		1	1	1	0	0	1	0	0	0
357	2020-07-03 09:06:15	2020-07-03 09:06:15	63	phone_interview	regular	2020-07-03																										0		1	1	1	0	0	1	0	0	0
358	2020-07-03 10:35:11	2020-07-03 10:35:11	67	phone_interview	regular	2020-07-03																										0		1	1	1	0	0	1	1	1	0
359	2020-07-03 13:23:00	2020-07-03 13:35:12	79	on_site	regular	2020-07-03	38.8	15	0	0	0	0	0			0	0	0	0	0	0	0	1	0	0	0	0		3	2	4
360	2020-07-03 16:11:22	2020-07-03 16:11:22	144	on_site	regular	2020-07-03	38.5	28	0	0	0	0	0	3				0	0	0	0	0	2	0	0	2	0	2
361	2020-07-04 12:11:02	2020-07-04 12:11:02	159	on_site	regular	2020-07-04	38.5	8.4	0	0	0	1	1	1		0	0	0	0	0	0	0	0	0	1	1	0	2
362	2020-07-06 15:04:35	2020-07-06 15:04:35	127	phone_interview	regular	2020-07-06																										0		1	1	1	0	1	1	0	0	0
363	2020-07-06 17:58:48	2020-07-06 17:58:48	43	on_site	regular	2020-06-29	38.9	28.5	0	0	0	0	0	1		0	0	0	0	0	0	0	0	0	0	1	2		3	2	4
364	2020-07-07 14:16:11	2020-07-07 14:16:11	14	on_site	regular	2020-07-07	38.4	3.55	0	0	0	0	0			0	0	0	0	0	0	0	0	0	0	0	0		3	2	4
365	2020-07-08 16:23:46	2020-07-08 16:23:46	134	on_site	regular	2020-07-08	38.7	7	0	1	0	1	0	2		0	0	0	0	0	1	0	1	0	0	1	0		3	2	4
366	2020-07-08 17:03:55	2020-07-08 17:03:55	14	phone_interview	regular	2020-07-08																										0		1	1	1	0	0	1	0	0	0
367	2020-07-13 10:28:41	2020-07-13 10:28:56	86	on_site	extra	2020-07-13	38	21.9	3	3	0	2	2			0	3	0	0	0	3	0	0	0	0	0	0		3	2	4
368	2020-07-13 12:04:51	2020-07-13 12:04:51	159	on_site	extra	2020-07-13	38.1	7.2	1	1	0	1	1			2	0	1	0	0	1	0	0	0	0	0	1		3	2	4
369	2020-07-14 10:15:29	2020-09-02 09:04:28	13	on_site	extra	2020-04-24	38	34	0	1	2	0	0			0	0	0	0	0	0	0	0	0	2	0	0		0	0	0
370	2020-07-14 10:22:42	2020-07-14 10:22:42	13	phone_interview	regular	2020-07-14																										0	Donos estavam a fazer ainda alopurinol.	1	1	1	0	0	1	1	1	0
371	2020-07-16 12:14:13	2020-07-16 12:14:13	48	on_site	regular	2020-07-16	39.3	7.7	0	0	1	0	0	1		0	0	0	0	0	0	0	0	0	0	0	2		3	3	4
372	2020-07-20 12:08:10	2021-02-11 15:10:58	154	on_site	regular	2020-07-20	38.5	25	0	0	0	1	1	2		0	0	0	0	0	0	3	1	0	0	1	1	2
373	2020-07-20 13:09:49	2020-07-20 13:09:49	139	on_site	regular	2020-07-20	39.3	22.55	0	0	0	0	0	1		0	0	0	1	0	0	0	0	0	0	1	1		3	2	4
374	2020-07-23 08:41:11	2020-07-23 08:41:11	73	phone_interview	regular	2020-07-23																										0		1	1	1	0	0	1	0	0	0
375	2020-07-23 09:34:55	2020-07-23 09:34:55	56	on_site	regular	2020-07-23	38.9	3	0	0	0	0	0	1		0	0	0	0	0	0	0	0	0	0	0	0		3	2	4
376	2020-07-23 14:52:17	2020-07-23 14:52:20	165	on_site	regular	2020-07-23	38.3	27.3	0	1	1	0	0	2		0	0		0	0	0	1	0	0	0	0	1	2
377	2020-07-27 10:43:25	2020-07-27 10:43:25	128	phone_interview	regular	2020-07-27																										0		1	1	1	0	0	1	1	0	0
378	2020-07-27 15:51:51	2020-07-27 15:51:51	81	phone_interview	regular	2020-07-27																										0		1	1	1	0	0	1	0	0	0
379	2020-07-27 16:56:11	2020-07-27 16:56:49	138	on_site	regular	2020-07-27	38.6	21	0	0	1	0	0			0	0	0	0	0	0	0	0	0	0	1	0		3	2	4
380	2020-07-28 08:17:08	2020-07-28 08:17:08	50	on_site	regular	2020-07-28	38.7	25	0	0		0	0	1		0	0	0	0	0	0	0		0	0	0	0		3	2	4
381	2020-07-28 09:20:05	2020-09-02 15:13:41	164	on_site	regular	2020-08-12	38.2	27.7	0	1	1	0	0	3		0	0	0	0	0	1	0	3	1	0	3	2	2
382	2020-07-28 09:27:43	2020-07-28 09:27:43	104	on_site	regular	2020-07-28	39	5.6	0	0	0	0	0	1		1	0	0	0	0	0	0	0	0	0	0	0		3	2	4
383	2020-07-28 09:29:25	2020-07-28 09:29:25	103	on_site	regular	2020-07-28	39	4.6	0	0	0	0	0			0	0	0	0	0	0	0	0	0	0	1	0		3	2	4
384	2020-07-28 14:54:00	2020-07-28 14:54:00	124	on_site	extra	2020-07-28	38.4	33.3	0	0	0	0	0			2	2	0	0	0	0	0	2	0	0	2	0		3	2	4
385	2020-07-29 09:03:50	2020-07-29 09:03:50	78	phone_interview	regular	2020-07-29																										0		1	1	1	0	0	1	0	1	0
386	2020-07-30 14:57:43	2020-07-30 14:58:11	144	on_site	regular	2020-07-30	38.5	28	0	0	0	0	0	2		0	0	0	0	0	0	0	0	0	0	0	0		3	2	4
387	2020-08-03 14:45:42	2020-08-03 14:45:42	162	on_site	regular	2020-07-06	37	25	0	0	0	0	0	1		1	0	0	0	0	0	0	2	0	0	2	1	2
388	2020-08-03 14:47:14	2020-08-03 14:47:14	162	on_site	regular	2020-08-03	38	25.6	0	0	0	0	0			0	0	0	0	0	0	0	1	0	0	1	0		3	2	0
389	2020-08-04 09:31:48	2020-08-04 09:31:59	55	on_site	regular	2020-08-04	38.6	27	0	0	0	0	0			0	0	0	0	0	0	0	0	0	0	0	0		3	2	4
390	2020-08-04 09:34:45	2020-08-04 09:34:45	19	phone_interview	regular	2020-08-04																										0		1	1	1	0	0	1	0	0	0
391	2020-08-06 11:28:22	2020-08-06 11:28:22	131	phone_interview	regular	2020-08-06																										0	HUBO UNA DIARREA EN UNA OCASIÓN, PERO EL EPISODIO AFECTÓ TAMBIÉN A OTROS PERROS DE LA CASA, CREEN QUE PUDO ESTAR RELACIONADO MÁS BIEN CON UNA INGESTA EXTRAÑA EN EL CAMPO. FUE AUTOLIMITANTE Y TODOS LOS PERROS MEJORARON AL DÍA SIGUIENTE SIN NECESIDAD DE MEDICAR.	1	1	1	0	1	1	0	0	0
392	2020-08-11 10:59:08	2020-08-11 10:59:08	54	on_site	regular	2020-08-11	38.3	10.6	0	0	1	2	2			1	0	0	0	0	0	0	0	0	0	0	0		3	2	4
393	2020-08-11 11:02:36	2020-08-11 11:02:40	58	on_site	regular	2020-08-11	38.4	24.7	0	0	0	0	0			0		0	0	0	0	0	0	0	0	0	0		3	2	4
394	2020-08-12 08:53:38	2020-08-12 10:34:00	29	phone_interview	regular	2020-08-12																										0		1	1	1	0	0	1	0	0	0
395	2020-08-13 15:10:13	2020-08-13 15:10:16	166	on_site	regular	2020-08-13	38.4	5.8	3	2	0	2	2		2	0	0	2	0	0	0	0	0	0	0	0	0	2
396	2020-08-14 09:39:20	2020-09-05 11:21:09	82	phone_interview	regular	2020-08-14																										0		1	1	1	0	0	1	0	0	0
397	2020-08-17 10:06:49	2020-08-17 10:06:49	133	phone_interview	regular	2020-08-17																										0		1	1	1	0	0	1	0	0	0
398	2020-08-17 13:12:25	2020-08-17 13:12:25	30	phone_interview	regular	2020-08-17																										0		1	1	1	0	0	1	0	0	0
399	2020-08-17 14:03:05	2020-08-17 14:03:05	167	on_site	regular	2020-08-17	39	29.2	1	1	0	0	0	2		2	0	0	0	0	0	0	1	2	0	1	0	2
400	2020-08-17 18:53:29	2020-08-17 18:53:29	24	phone_interview	regular	2020-08-17																										0		1	1	1	0	0	1	0	0	0
401	2020-08-17 19:23:13	2020-08-17 19:23:13	168	on_site	regular	2020-08-17	39.9	23.8	0	0	0	0	0	1		0	0	0	0	0	0	0	2	1	0	3	0	2
402	2020-08-19 14:17:20	2020-08-19 14:17:20	113	on_site	regular	2020-08-19	38.3	29.3	0	0	0	0	0			0	0	0	0	0	0	0	0	0	0	0	1		3	2	4
403	2020-08-31 14:38:50	2020-08-31 14:38:50	123	on_site	regular	2020-08-31	38.5	20.6	0	0	0	0	0			0	0	0	0	0	0	0	0	0	0	1	0		3	2	4
404	2020-08-31 14:40:36	2020-08-31 14:40:36	119	on_site	regular	2020-08-31	39	21.4	0	0	0	0	0			0	0	0	0	0	0	0	0	0	0	0	0		3	2	4
405	2020-09-02 07:00:19	2020-09-02 07:00:19	154	on_site	regular	2020-09-01	37.8	25	0	0	0	0	0	1		0	0	0	0	0	0	0	0	0	0	0	0		3	2	4
406	2020-09-02 07:02:36	2020-09-02 07:02:36	39	phone_interview	regular	2020-09-01																										0		1	1	1	0	0	1	0	0	0
407	2020-09-02 09:03:01	2020-09-02 09:03:50	13	on_site	regular	2020-09-02	38	30	1	1	2	1	1			0	0	0	0	0	0	0	0	0	0	0	0		3	2	4
408	2020-09-02 09:23:27	2020-09-02 09:23:27	165	on_site	regular	2020-09-02	38.4	28.8	0	0	0	0	0			0	0	0	0	0	0	0	0	0	0	0	0		3	2	4
409	2020-09-02 09:31:11	2020-09-02 09:31:21	33	phone_interview	regular	2020-09-01																										0		1	1	1	0	0	1	0	0	0
410	2020-09-02 14:25:43	2020-09-02 14:25:43	134	phone_interview	regular	2020-09-02																										0		1	1	1	0	0	1	0	0	0
411	2020-09-02 19:25:25	2020-09-02 19:27:37	171	on_site	regular	2020-09-02	38.3	21.7	0	0	0	0	0	1		0	0	2	0	2	0	0	0	0	0	0	0	2
412	2020-09-03 08:07:12	2020-09-03 09:22:44	107	on_site	regular	2020-09-03	38.6	30.7	0	0	0	1	0			2	0	0	0	0	0	0	0	0	0	1	1		3	2	4
413	2020-09-03 15:45:26	2020-09-03 15:45:26	91	phone_interview	regular	2020-09-03																										0		1	1	1	0	0	1	0	0	0
414	2020-09-03 17:43:36	2020-09-03 17:43:36	27	phone_interview	regular	2020-09-03																										0		1	1	1	0	0	1	0	0	0
415	2020-09-03 17:44:37	2020-09-03 17:44:37	31	phone_interview	regular	2020-09-03																										0		1	1	1	0	0	1	0	0	0
416	2020-09-03 17:45:04	2020-09-03 17:45:04	32	phone_interview	regular	2020-09-03																										0		1	1	1	0	0	1	0	0	0
417	2020-09-03 17:45:37	2020-09-03 17:45:37	62	phone_interview	regular	2020-09-03																										0		1	1	1	0	0	1	0	0	0
418	2020-09-03 17:49:03	2020-09-03 17:49:03	85	phone_interview	regular	2020-09-03																										0		1	1	1	0	0	1	0	0	0
419	2020-09-05 11:07:08	2020-09-05 11:07:08	44	phone_interview	regular	2020-09-05																										0		1	1	1	0	0	1	1	0	0
420	2020-09-07 11:01:44	2020-09-07 11:15:41	2	phone_interview	regular	2020-07-29																										0		1	1	1	0	0	1	0	0	0
421	2020-09-07 11:16:40	2020-09-07 11:16:40	65	phone_interview	regular	2020-07-29																										0		1	1	1	0	0	1	0	0	0
422	2020-09-07 17:26:38	2020-09-07 17:26:38	78	on_site	extra	2020-09-07	37.7	14.4	1	1	0	0	0			0	0	0	0	0	1	0	0	0	0	0	0		3	2	4
423	2020-09-08 06:43:00	2020-09-08 06:43:00	38	phone_interview	regular	2020-09-03																										0		1	1	1	0	0	1	0	0	0
424	2020-09-08 06:43:50	2020-09-08 06:43:50	100	phone_interview	regular	2020-09-08																										0		1	1	1	0	0	1	0	0	0
425	2020-09-08 12:09:39	2020-09-08 12:09:39	115	on_site	regular	2020-09-08	38.9	27	0	0	0	0	0			0	0	0	0	0	0	0	0	0	0	0	0		3	2	4
426	2020-09-08 12:10:55	2020-09-08 12:10:55	3	on_site	regular	2020-09-08	38.3	30	0	0	0	0	0			0	0	0	0	0	0	0	0	0	0	1	0		3	2	4
427	2020-09-08 13:01:44	2020-09-08 13:01:44	36	phone_interview	regular	2020-09-08																										0		1	1	1	0	0	1	0	0	0
428	2020-09-08 13:30:05	2020-09-08 13:32:11	168	on_site	extra	2020-09-08	39.4	22.85	0	0	0	0	0			0	0	0	0	0	0	0	0	0	0	1	0				4
429	2020-09-08 14:12:17	2020-09-08 14:12:22	116	on_site	regular	2020-09-08	39.4	27.4	0	0	0	0	0						0	0	0	0	0	0	0	0	0		3	2	4
430	2020-09-09 08:46:33	2020-09-09 08:46:33	4	on_site	regular	2020-09-09	38.1	7.45	0	0	0	0	0			0	0		0	0	0	0	0	0	0	0	0		3	2	4
431	2020-09-09 10:09:00	2020-09-09 10:09:00	114	on_site	regular	2020-09-09	38.3	19	0	0	0	0	0	1		0	0	0	0	0	0	0	0	0	0	0	0		3	2	4
432	2020-09-14 05:50:27	2020-10-16 10:39:23	172	on_site	regular	2020-09-17	38.7	10	1	1	0	1	0	2		2	0	1	0	0	1	0	1	0	0	1	1	2
433	2020-09-14 07:42:03	2020-09-14 07:42:03	164	on_site	regular	2020-09-14	38.3	25	1	1	0	0	0			0	0	0	0	0	0	0	1	0	0	1	1		3	2	4
434	2020-09-14 08:03:06	2020-09-14 08:03:06	136	phone_interview	regular	2020-09-14																										0		1	1	1	0	0	0	1	1	0
435	2020-09-14 10:48:47	2020-09-14 10:49:14	170	on_site	regular	2020-09-14	39	38.5	0	0	0	0	0	2		0	0	0	0	0	2	0	0	1	0	1	0	2
436	2020-09-14 13:57:49	2020-09-14 13:57:49	61	phone_interview	regular	2020-09-05																										0		1	1	1	0	0	1	0	0	1
437	2020-09-16 13:21:27	2020-09-16 13:21:27	167	on_site	regular	2020-09-16	38.6	31.65	0	0	0	0	0	2		2	0	0	0	0	0	0	0	2	0	1	0		3	2	4
438	2020-09-16 15:19:42	2020-09-16 15:19:42	43	phone_interview	regular	2020-09-01																										0		1	1	1	1	0	1	0	1	1
439	2020-09-16 15:40:37	2020-09-16 15:40:37	43	on_site	extra	2020-09-16	37.8	28	1	1	2	1	1	1		1	0	0	0	0	1	0	0	0	0	1	2		3	2	4
440	2020-09-16 15:51:38	2020-09-16 15:51:38	22	phone_interview	regular	2020-09-16																										0		1	1	1	0	0	1	0	0	0
441	2020-09-17 15:31:19	2020-09-17 15:31:19	166	on_site	regular	2020-09-17	38.4	6.35	0	0	0	0	0			0	0	0	0	0	0	0	0	0	0	0	0		3	2	4
442	2020-09-17 15:33:29	2020-09-17 15:33:29	71	phone_interview	regular	2020-09-17																										0		1	1	1	0	0	1	0	0	0
443	2020-09-18 13:17:17	2020-09-18 13:17:17	173	on_site	regular	2020-09-15	38.3	45	0	0	2	1	0	2		0	0	0	0	2	0	1	0	0	0	0	0	2
444	2020-09-19 11:24:58	2020-09-19 11:25:06	46	phone_interview	regular	2020-09-19																										0		1	1	1	0	0	1	0	0	0
445	2020-09-21 10:06:16	2020-09-21 10:07:17	8	on_site	regular	2020-09-21	38	34	0	0	0	0	0			0	0	0	0	0	0	0	0	0	0	0	0		3	2	4
446	2020-09-23 15:14:00	2020-09-23 15:14:00	11	on_site	regular	2020-09-23	38	17	0	0	0	1	1			0	0	0	1	0	0	0	0	0	0	1	0		3	2	4
447	2020-09-24 12:41:09	2020-09-24 12:41:09	139	phone_interview	regular	2020-09-24																										0		1	1	1	0	0	1	0	1	0
448	2020-09-25 11:25:48	2020-09-25 11:27:40	61	on_site	regular	2020-09-25	38.5	27.9	0	0	0	0	0			0	0	0	0	0	0	0	1	0	0	0	0		3	2	4
449	2020-09-25 17:31:40	2020-09-25 17:31:40	84	phone_interview	regular	2020-09-25																										0		1	1	1	0	0	0	0	0	0
450	2020-09-28 09:05:57	2020-09-28 09:05:57	45	on_site	regular	2020-09-28	38.5	23.8	1	1	0	1	1	2	2	0	0	0	0	0	1	0	0	0	0	0	0		3	2	4
451	2020-09-29 07:25:13	2020-10-01 14:10:50	16	on_site	regular	2020-09-28	38.1	17.6	3	0	1	0	0		2	0	0	0	0	0	0	0	0	0	0	0	0		3	2	4
452	2020-09-29 08:36:08	2020-09-29 08:36:08	35	phone_interview	regular	2020-09-14																										0		1	1	1	0	0	1	0	0	0
453	2020-09-29 10:39:02	2020-09-29 10:44:49	171	on_site	regular	2020-09-29	38.9	23.5	0	0	0	0	0			1	0	1	0	0	0	0	0	0	0	1	1		3	2	4
454	2020-09-29 10:47:46	2020-09-29 10:47:46	2	on_site	regular	2020-09-29	38.5	6	0	0	0	0	0			0	0	0	0	0	0	0	0	0	0	0	0		3	2	4
455	2020-09-29 14:52:12	2020-09-29 14:52:12	60	on_site	regular	2020-09-29	38.4	29	0	0	0	0	0	1		0	0	0	0	0	0	0	0	0	0	0	0		3	3	4
456	2020-09-30 08:23:27	2020-09-30 08:23:27	138	phone_interview	regular	2020-09-10																										0		1	1	1	0	0	1	0	0	0
457	2020-09-30 08:27:20	2020-09-30 08:27:20	176	on_site	regular	2020-09-29	39.2	22.8	1	1	0	0	0	1		0	0	0	2	0	0	0	1	0	0	0	0	2
458	2020-10-01 15:47:13	2020-10-01 15:47:13	124	on_site	regular	2020-10-01	39.9	33	0	0	0	0	0				2		0	0						1	0		3	2	4
459	2020-10-02 05:36:17	2020-10-02 05:36:17	29	on_site	regular	2020-09-24	38.7	20	3	2	0	2	3	1		0	0	1	0	0	0	0	0	0	0	1	0		3	2	4
460	2020-10-02 08:08:18	2020-10-02 08:08:18	19	on_site	regular	2020-10-02	39.1	14.2	0	0	0	0	0			0	0	0	0	0	0	0	0	0	0	0	0		3	2	4
461	2020-10-13 15:40:40	2020-10-13 15:40:40	50	phone_interview	regular	2020-10-13																										0		1	1	1	0	0	1	0	0	0
462	2020-10-15 10:48:47	2020-10-15 11:29:39	47	phone_interview	regular	2020-10-15																										0		0	0	1	0	0	1	0	0	0
463	2020-10-15 15:23:57	2020-10-15 15:23:57	67	on_site	regular	2020-10-15	38.8	17.45	0	0	0	0	0			0	0	0	0	0	0	0	0	0	0	0	0		3	2	4
464	2020-10-15 15:59:01	2020-10-15 15:59:01	71	on_site	regular	2020-10-15	38.7	32.8	0	0	0	0	0	1		0	0	0	0	0	0	0	0	0	0	0	0		3	2	4
465	2020-10-16 09:32:50	2020-10-16 09:33:03	170	on_site	regular	2020-10-16	38	43.4	0	0	0	0	0	1		0	0	0	0	0	0	0	2	0	1	2	0		3	2	4
466	2020-10-16 10:38:05	2020-10-16 10:38:05	144	phone_interview	regular	2020-10-06																										0		1	1	1	0	0	1	0	0	0
467	2020-10-16 13:43:24	2020-10-16 13:43:24	127	on_site	regular	2020-10-14	38.6	13.6	0	0	0	0	0			0	0	0	0	0	0	0	0	0	0	0	0		3	2	4
468	2020-10-16 19:07:25	2020-10-16 19:07:25	14	on_site	regular	2020-10-16	38.1	3.55	0	0	0	0	0			0	0	0	0	0	0	0	0	0	0	0	0		3	2	4
469	2020-10-19 09:45:42	2020-10-19 09:45:42	63	on_site	regular	2020-10-19	38.5	25	0	0	0	0	0			0	0	0	0	0	0	0	0	0	0	0	0		3	2	4
470	2020-10-20 10:33:22	2020-10-20 10:33:22	172	on_site	regular	2020-10-20	38.9	9.6	0	0	0	0	0			0	0	0	0	0	0	0	0	0	0	0	0		3	2	4
471	2020-10-22 11:04:19	2020-10-22 11:04:19	73	on_site	regular	2020-10-22	38.6	15.3	0	0	0	0	0			1	0	0	1	0	1	2	0	0	0	0	0		3	2	4
472	2020-10-22 17:03:39	2020-10-22 17:03:39	138	on_site	extra	2020-10-22	37.8	21	0	0	0	0	0			0	0	0	0	0	0	0	0	0	0	0	0		0	0	5
473	2020-10-27 10:16:13	2020-10-27 10:31:30	173	on_site	regular	2020-10-27	38.2	45	0	0	0	0	0	1		0	0	0	0	0	0	1	2	0	0	1	0		3	2	4
474	2020-10-27 10:32:30	2020-10-27 10:32:34	81	on_site	regular	2020-10-27	38.8	50.6	0	0	0	0	0			0	0	0	0	0	0	1	0	0	0	1	0		3	2	4
475	2020-10-27 13:47:44	2020-10-27 13:47:44	128	on_site	regular	2020-10-27	38.4	16.85	0	0	1	0	0			0	0	0	0	0	0	0	0	0	0	0	0		3	2	4
476	2020-10-27 16:10:57	2020-10-27 16:10:57	176	on_site	regular	2020-10-27	38.6	25.1	0	0	0	0	0			0	0	0	1	0	0	0	0	0	0	0	0		3	2	5
477	2020-10-28 09:32:08	2020-10-28 09:32:08	22	on_site	regular	2020-10-28	38.6	33.6	0	0	0	0	0			0	0	0	0	0	0	0	0	0	0	0	0		3	2	4
478	2020-10-28 12:42:00	2020-10-28 12:42:00	104	phone_interview	regular	2020-10-28																										0		1	1	1	0	0	1	0	0	0
479	2020-10-28 12:42:27	2020-10-28 12:42:27	103	phone_interview	regular	2020-10-28																										0		1	1	1	0	0	1	0	0	0
480	2020-10-28 18:30:06	2020-10-28 18:30:06	45	phone_interview	regular	2020-10-28																										0		1	1	1	0	0	1	0	0	0
481	2020-10-29 12:33:28	2020-10-29 12:33:28	65	on_site	regular	2020-10-29	39.1	16.4	0	0	0	0	0			0	0	0	0	0	0	0	0	0	0	0	0		3	2	4
482	2020-10-29 16:54:22	2020-10-29 16:54:22	165	phone_interview	regular	2020-10-29																										0		1	1	1	0	0	1	0	0	0
483	2020-10-29 16:59:30	2020-10-29 16:59:30	55	phone_interview	regular	2020-10-28																										0		1	1	1	0	0	1	0	0	0
484	2020-10-30 09:15:19	2020-10-30 09:15:19	56	phone_interview	regular	2020-10-30																										0		1	1	1	0	0	1	0	0	0
485	2020-10-30 10:58:17	2020-10-30 10:58:17	154	phone_interview	regular	2020-10-30																										0		1	1	1	0	0	1	0	0	0
486	2020-11-02 11:48:27	2020-11-02 11:48:27	62	on_site	regular	2020-11-02	38.3	35	0	0	0	0	0	1	2	0	0	0	0	0	0	1	0	0	0	0	0		3	2	4
487	2020-11-03 14:17:33	2020-11-24 15:34:02	162	phone_interview	regular	2020-11-03																										0		1	1	1	0	0	1	0	0	0
488	2020-11-04 10:59:44	2020-11-04 10:59:44	24	on_site	regular	2020-11-04	38.3	31.12	0	0	0	0	0			0	0	0	0	0	0	0	0	0	0	0	0		3	2	4
489	2020-11-04 16:38:42	2020-11-04 16:40:02	131	on_site	regular	2020-11-04	38.8	18.3	0	0	0	0	0			0	0	0	0	0	0	0	0	0	0	0	0		3	2	4
490	2020-11-11 16:08:53	2020-11-11 16:08:53	54	phone_interview	regular	2020-11-11																										0		1	1	1	0	0	1	0	0	0
491	2020-11-11 16:10:36	2020-11-11 16:10:36	58	phone_interview	regular	2020-11-11																										0		1	1	1	0	0	1	0	0	0
492	2020-11-11 21:03:15	2020-11-11 21:03:15	35	on_site	regular	2020-11-11	39.1	21.7	0	0	0	0	0					0	0	0	0	0	0	0	0	1	0		3	2	4
493	2020-11-16 15:49:58	2020-11-16 15:49:58	166	phone_interview	regular	2020-11-16																										0		1	1	1	0	0	1	0	0	0
494	2020-11-17 09:58:43	2020-11-17 10:24:01	36	on_site	regular	2020-11-17	39	19.7	0	0	0	0	0			0	0	0	0	0	0	0	0	0	0	0	0		3	2	4
495	2020-11-19 08:26:04	2020-11-19 08:26:09	60	on_site	extra	2020-11-18	38.3	28.8	0	0	0	0	0	1		0	0	0	0	0	0	0	0	0	0	0	0		3	2	4
496	2020-11-23 17:10:51	2020-11-23 17:11:18	39	on_site	regular	2020-11-23	38.5	11.8	0	0	0	0	0			0	0	0	0	0	0	0	0	0	0	0	0		3	2	4
497	2020-11-24 11:09:58	2020-11-24 11:21:08	134	on_site	regular	2020-11-24	38.6	6.7	0	0	0	0	0	1		0	0	0	0	0	1	0	0	0	0	0	1		3	2	4
498	2020-11-25 11:18:01	2020-11-25 11:18:01	82	on_site	regular	2020-11-25	38.5	9.1	0	0	0	0	0			0	0	0	0	0	1	0	0	0	0	0	0		3	2	4
499	2020-11-30 14:46:03	2020-11-30 14:46:03	164	phone_interview	regular	2020-10-19																										0		1	1	1	0	0	1	0	0	0
500	2020-11-30 14:46:40	2020-11-30 14:46:40	172	phone_interview	regular	2020-11-26																										0		1	1	1	0	0	1	0	0	0
501	2020-11-30 14:48:02	2020-11-30 14:48:02	173	phone_interview	regular	2020-11-30																										0		1	1	1	0	0	1	0	0	0
502	2020-11-30 14:48:57	2020-11-30 14:48:57	115	phone_interview	regular	2020-11-25																										0		1	1	1	0	0	1	0	0	0
503	2020-12-01 10:51:42	2020-12-01 10:51:42	107	phone_interview	regular	2020-12-01																										0		1	1	1	0	0	1	0	0	0
504	2020-12-01 10:54:40	2020-12-01 10:54:40	3	phone_interview	regular	2020-12-01																										1	Estuvo una semana sin darle las pastillas del estudio porque hubo un problema con el envío de la medicación.	1	1	1	0	0	1	0	0	0
505	2020-12-01 19:20:19	2020-12-01 19:20:19	44	on_site	regular	2020-12-01	38.9	33.7	0	0	0	0	0			0	0	0	0	0	0	0	0	1	0	0	0		3	2	4
506	2020-12-02 13:13:32	2020-12-02 13:13:32	113	phone_interview	regular	2020-12-02																										0	Durante un mes no le ha dado la medicación por un problema personal, pero ya se lo ha vuelto a dar.	0	1	1	0	0	1	0	0	0
507	2020-12-02 13:21:29	2020-12-02 13:21:29	167	phone_interview	regular	2020-12-02																										0		1	1	1	0	0	1	0	0	0
508	2020-12-02 16:23:29	2020-12-02 16:23:29	91	on_site	regular	2020-12-02	38.3	47.5	0	0	0	0	0			0		0	0	0	0	0	0	0	0	0	0		3	2	4
509	2020-12-02 16:57:18	2020-12-02 16:57:18	73	on_site	extra	2020-12-02	38.6	15.6	0	0	0	0	0			1	0	0	0	0	0	1	0	0	0	0	0		3	2	4
510	2020-12-03 14:43:44	2020-12-03 14:43:44	30	on_site	regular	2020-12-03	39.2	20	0	0	0	0	0	2		0	0	0	0	0	0	0	0	0	0	0	0		3	2	4
511	2020-12-03 14:49:20	2020-12-03 14:49:20	33	on_site	regular	2020-12-03	37.4	6.4	0	0	0	0	0	2		0	0	0	0	0	0	0	0	0	0	0	0		3	2	4
512	2020-12-03 17:45:52	2020-12-03 17:45:52	123	phone_interview	regular	2020-12-03																										0		1	1	1	0	0	0	0	0	0
513	2020-12-03 17:46:38	2020-12-03 17:46:38	119	phone_interview	regular	2020-12-03																										0		1	1	1	0	0	1	0	0	0
514	2020-12-04 18:30:24	2020-12-04 18:30:24	133	on_site	regular	2020-12-04	38.5	31.8	0	0	0	0	0			0	0	0	0	0	0	0	0	0	0	0	0		3	2	4
515	2020-12-09 15:04:37	2020-12-09 15:04:37	60	phone_interview	regular	2020-12-09																										0		1	1	1	0	0	1	0	0	0
516	2020-12-09 15:06:00	2020-12-09 15:06:00	4	phone_interview	regular	2020-12-09																										0		1	1	1	0	0	1	0	0	0
517	2020-12-14 16:56:26	2020-12-14 16:56:26	43	on_site	regular	2020-12-14	39.2	29.6	0	0	0	0	0			0	0	0	0	0	1	0	0	0	0	0	1		3	2	5
518	2020-12-16 10:20:03	2020-12-16 10:20:03	46	on_site	regular	2020-12-16	38.4	6.6	0	0	0	0	0			0	0	0	0	0	0	0	0	0	0	0	0		3	2	4
519	2020-12-16 12:41:34	2020-12-16 12:41:34	8	phone_interview	regular	2020-12-16																										0		1	1	1	0	0	1	0	0	0
520	2020-12-17 16:02:25	2020-12-17 16:02:25	13	phone_interview	regular	2020-12-17																										1	Não administra Composto desde Setembro.	0		1	0	0	1	0	0	0
521	2020-12-17 16:18:42	2020-12-17 16:18:42	116	phone_interview	regular	2020-12-17																										0		1	1	1	0	0	1	0	0	0
522	2020-12-17 16:29:42	2020-12-17 16:29:42	171	phone_interview	regular	2020-12-17																										0		1	1	1	0	0	1	0	1	0
523	2020-12-21 07:09:42	2020-12-21 07:09:42	100	on_site	regular	2020-12-21	38.5	35	0	0	0	0	0			0	0	0	0	0	0	0	0	0	0	0	0		3	2	4
524	2020-12-21 10:21:52	2020-12-21 10:21:52	31	on_site	regular	2020-12-21	38	3.1	0	0	0	0	0	1		0	0	0	0	0	0	0	0	0	0	0	0		3	2	0
525	2020-12-21 10:23:18	2020-12-21 10:23:18	32	on_site	regular	2020-12-21	38.5	14.9	0	0	0	0	0	1		0	0	0	0	0	0	0	0	0	0	0	0		3	2	4
526	2020-12-21 10:25:27	2020-12-21 10:25:27	85	on_site	regular	2020-12-21	37.7	5	0	0	0	0	0	1		0	0	0	0	0	0	0	0	0	0	0	0		3	2	0
527	2020-12-21 10:29:00	2020-12-21 10:29:00	27	on_site	regular	2020-12-21	38.5	20	0	0	0	0	0	1		0	0	0	0	0	0	0	0	0	0	0	0		3	2	4
528	2020-12-22 09:11:07	2020-12-22 09:11:07	114	on_site	extra	2020-11-04	38.7	20	0	1	0	0	0	1		0	0	0	0	0	0	0	0	0	0	0	0		3	2	4
529	2020-12-22 09:14:49	2020-12-22 09:14:49	114	on_site	extra	2020-12-21	38.3	20	0	0	0	0	0	1		0	0	0	0	0	0	0	0	0	0	0	0		3	2	4
530	2020-12-22 09:16:26	2020-12-22 09:16:26	114	phone_interview	regular	2020-12-22																										0		0	1	1	0	0	1	0	0	0
531	2020-12-22 09:34:45	2020-12-22 09:34:45	11	phone_interview	regular	2020-12-22																										0		1	1	1	0	0	1	0	0	0
532	2020-12-28 09:25:01	2020-12-28 09:25:01	14	phone_interview	regular	2020-12-28																										0		1	1	1	0	0	1	0	0	0
533	2020-12-29 07:39:04	2020-12-29 07:39:04	2	phone_interview	regular	2020-12-29																										0		1	1	1	0	0	1	0	0	0
534	2021-01-08 17:47:15	2021-01-08 17:47:15	19	phone_interview	regular	2021-01-08																										0		1	1	1	0	0	1	0	0	0
535	2021-01-08 18:22:58	2021-01-08 18:22:58	176	phone_interview	regular	2021-01-08																										0		1	1	1	0	0	1	0	0	0
536	2021-01-11 08:39:53	2021-01-11 08:39:53	62	phone_interview	regular	2021-01-11																										0		1	1	1	0	0	1	0	0	0
537	2021-01-13 14:23:21	2021-01-13 14:23:21	139	on_site	regular	2021-01-13	39.4	22.6	0	0	0	0	0			0	0	0	0	0	0	0	0	0	0	0	0		3	2	4
538	2021-01-14 11:18:32	2021-01-14 11:18:32	165	on_site	regular	2021-01-14	38.5	32	0	0	0	0	0			0	0	0	0	0	0	0	0	0	0	0	0		3	2	4
539	2021-01-18 11:54:07	2021-01-18 11:54:07	71	phone_interview	regular	2021-01-18																										0		1	1	1	0	0	1	0	0	0
540	2021-01-18 12:33:39	2021-01-18 12:33:39	63	phone_interview	regular	2021-01-18																										0		1	1	1	0	0	1	0	0	0
541	2021-01-18 18:22:46	2021-01-18 18:22:46	67	phone_interview	regular	2021-01-04																										0		1	1	1	0	0	1	0	0	0
542	2021-01-19 09:48:56	2021-01-19 09:48:56	50	on_site	regular	2021-01-19	38.7	27	0	0	0	0	0			0	0	0	0	0	0	0	0	0	0	0	0		3	2	4
543	2021-01-19 19:06:14	2021-01-19 19:06:14	45	on_site	regular	2021-01-19	38.4	24.6	0	0	0	0	0	2		0	0	0	0	0	0	0	0	0	0	0	0		3	2	4
544	2021-01-21 12:39:41	2021-01-21 12:39:41	81	phone_interview	regular	2021-01-21																										0		1	1	1	0	0	1	0	0	0
545	2021-01-21 16:01:58	2021-01-21 16:01:58	127	phone_interview	regular	2021-01-21																										0		1	1	1	0	0	1	0	0	0
546	2021-01-21 16:21:32	2021-01-21 16:21:32	73	phone_interview	regular	2021-01-21																										0		1	1	1	0	0	1	0	0	0
547	2021-01-21 19:13:38	2021-01-21 19:13:38	16	phone_interview	regular	2021-01-21																										0		1	1	1	0	1	1	0	0	0
548	2021-01-21 19:23:37	2021-01-21 19:23:37	65	phone_interview	regular	2021-01-21																										0		0	1	1	0	0	1	1	0	0
549	2021-01-22 09:58:10	2021-01-22 09:58:10	24	phone_interview	regular	2021-01-22																										0		1	1	1	0	0	1	0	0	0
550	2021-01-22 15:58:31	2021-01-22 15:58:47	138	on_site	regular	2021-01-22	38.7	21	0	0	0	0	0			0	0	0	0	0	0	0	0	0	0	0	0		3	2	4
551	2021-01-25 15:21:21	2021-01-25 15:21:33	38	on_site	regular	2021-01-25	39	12.5	0	0	0	0	0			1	0	0	0	0	0	0	1	1	1	1	0		3	2	4
552	2021-01-25 15:22:36	2021-01-25 15:22:36	47	on_site	regular	2021-01-25	38.33	12.7	0	0	0	0	0			0	0	0	0	0	0	0	0	0	0	0	0		3	2	0
553	2021-01-25 15:23:59	2021-01-25 15:23:59	107	on_site	regular	2021-01-25	38.3	29.2	0	0	2	0	0			0	0	0	0	0	0	0	0	0	0	0	0		3	2	4
554	2021-01-27 12:48:26	2021-01-27 12:48:38	56	on_site	regular	2021-01-27	39.4	3.05	0	0	0	0	0			0	0	0	0	0	0	0	0	0	0	0	0		3	2	4
555	2021-01-27 18:04:04	2021-01-27 18:04:04	170	phone_interview	regular	2021-01-27																										0		1	1	1	0	0	1	0	0	0
556	2021-01-27 18:21:49	2021-01-27 18:21:49	136	on_site	regular	2021-01-27	38.5	7.8	0	0	0	0	0			0	0	0	0	0	0	0	0	0	0	0			3	2	4
557	2021-01-28 16:15:28	2021-01-28 16:15:28	104	on_site	regular	2021-01-28	38.7	4.7	0	0	0	0	0			0	0	0	0	0	0	0	0	0	0	0	0		3	2	4
558	2021-01-28 16:25:36	2021-01-28 16:25:45	103	on_site	regular	2021-01-28	38.5	4.2	0	0	0	0	0			0	0	0	0	0	0	0	0	0	0	0	0		3	2	4
559	2021-01-29 11:54:02	2021-01-29 11:54:02	61	phone_interview	regular	2021-01-29																										0		1	0	0	1	0	1	0	0	1
560	2021-01-29 12:13:45	2021-01-29 12:13:45	58	on_site	regular	2021-01-29	38.2	24	0	0	0	0	0			0	0	0	0	0	0	0	0	0	0	0	0		3	2	4
561	2021-02-02 09:37:52	2021-02-02 09:41:46	164	on_site	regular	2021-02-02	38.7	27.6	0	0	0	0	0			0	0	0	0	0	0	1	0	1	0	0	1		3	2	4
562	2021-02-02 12:10:32	2021-02-02 12:10:32	167	on_site	regular	2021-02-02	38.9	31.8	0	0	0	0	0			0	0	0	0	0	0	0	0	0	0	0	0		3	2	4
563	2021-02-04 08:21:13	2021-02-04 08:21:13	3	on_site	regular	2021-02-04	38.5	32.5	0	0	0	0	0			0	0	0	0	0	0	0	0	0	0	0	0	1	3	2	4
564	2021-02-08 10:52:15	2021-02-08 10:52:15	128	phone_interview	regular	2021-02-08																										0		1	1	1	0	0	1	0	0	0
565	2021-02-08 17:42:12	2021-02-08 17:42:12	133	phone_interview	regular	2021-02-08																										0		1	1	1	0	0	1	0	0	0
566	2021-02-08 19:29:41	2021-02-08 19:29:46	82	phone_interview	regular	2021-02-08																										0		1	1	1	0	0	1	0	0	0
567	2021-02-08 21:42:52	2021-02-08 21:42:52	124	phone_interview	regular	2021-02-08																										0		1	1	1	0	0	1	0	0	0
568	2021-02-09 08:19:19	2021-02-09 08:19:19	131	phone_interview	regular	2021-02-09																										0		1	1	1	0	0	1	1	0	0
569	2021-02-09 11:08:56	2021-02-26 10:42:30	176	on_site	regular	2021-02-09	37.9	25	0	0	0	0	0			0	0	0	0	0	0	0	0	0	0	0	0		3	2	4
570	2021-02-09 15:52:17	2021-02-09 15:52:17	22	phone_interview	regular	2021-02-09																										0		1	1	1	0	0	1	0	0	0
571	2021-02-11 14:43:41	2021-02-11 14:44:13	144	on_site	regular	2021-02-10	38.1	38.3	0	0	0	0	0			0	0	0	0	0	0	0	0	0	0	0	0		3	2	4
572	2021-02-11 15:11:57	2021-02-11 15:11:57	154	on_site	regular	2021-02-11	37.9	26.5	0	0	0	0	0			0	0	0	0	0	0	0	0	0	0	0	0		3	2	4
573	2021-02-12 16:18:03	2021-02-12 16:18:03	55	on_site	regular	2021-02-12	38.2	28.5	0	0	0	0	0			0	0	0	0	0	0	0	0	0	0	0	0		3	2	4
574	2021-02-22 12:12:47	2021-02-22 12:12:47	116	on_site	regular	2021-02-22	37.8	30.3	0	0	0	0	0	2		0	0	0	0	0	0	0	0	0	0	0	0		3	2	4
575	2021-02-26 09:03:41	2021-02-26 09:03:41	30	phone_interview	regular	2021-02-26																										0		1	1	1	0	0	1	0	0	0
576	2021-02-26 09:06:10	2021-02-26 09:06:10	33	phone_interview	regular	2021-02-26																										0		1	1	1	0	0	1	0	0	0
577	2021-02-26 12:28:27	2021-02-26 12:28:27	162	on_site	regular	2021-02-26	38.2	26.8	0	0	0	0	0			0	0	0	0	0	0	0	0	0	0	0	0		3	2	5
578	2021-02-26 12:48:01	2021-02-26 12:48:01	27	phone_interview	regular	2021-02-26																										0		1	1	1	0	0	1	0	0	0
579	2021-02-26 12:48:44	2021-02-26 12:48:44	31	phone_interview	regular	2021-02-26																										0		1	1	1	0	0	1	0	0	0
580	2021-02-26 12:49:14	2021-02-26 12:49:14	32	phone_interview	regular	2021-02-26																										0		1	1	1	0	0	1	0	0	0
581	2021-02-26 12:50:22	2021-02-26 12:50:22	85	phone_interview	regular	2021-02-26																										0		1	0	1	0	0	1	0	0	0
582	2021-02-26 15:55:19	2021-02-26 15:55:19	4	on_site	regular	2021-02-26	38.1	7.35	0	0	0	0	0			0	0	0	0	0	0	0	0	0	0	0	0		3	2	4
583	2021-02-28 20:03:50	2021-02-28 20:03:50	39	phone_interview	regular	2021-02-22																										0		1	1	1	0	0	1	0	0	0
584	2021-02-28 20:04:26	2021-02-28 20:04:26	38	phone_interview	regular	2021-02-25																										0		1	1	1	0	0	1	0	0	0
585	2021-03-01 09:27:23	2021-03-01 09:27:23	35	phone_interview	regular	2021-03-01																										0		1	1	1	0	0	1	0	0	0
586	2021-03-01 12:18:46	2021-03-01 15:41:16	115	on_site	regular	2021-03-01	38.5	26.7	0	0	0	0	0	1		0	0	0	0	0	0	0	0	0	0	0	0		3	2	4
587	2021-03-01 16:33:48	2021-03-01 16:33:48	36	phone_interview	regular	2021-03-01																										0		1	1	1	0	0	1	0	0	0
588	2021-03-02 12:35:04	2021-03-02 12:35:04	91	phone_interview	regular	2021-03-02																										0		1	1	1	0	0	1	0	0	0
589	2021-03-02 14:37:40	2021-03-02 14:37:40	113	on_site	regular	2021-03-02	38.9	28.4	0	0	0	0	0	1		0	0	0	0	0	0	0	0	0	0	0	0		3	2	4
590	2021-03-03 10:24:34	2021-03-03 10:24:34	114	on_site	regular	2021-03-03	38	19	0	0	0	0	0	1	2	1	0	0	0	0	0	0	0	0	0	0	0		3	2	4
591	2021-03-08 12:48:57	2021-03-08 12:48:57	44	phone_interview	regular	2021-03-08																										0		1	1	1	0	0	1	0	0	0
592	2021-03-11 10:45:06	2021-03-11 10:45:06	173	on_site	regular	2021-03-11	38.4	46	0	0	0	0	0			0	0	0	0	0	0	0	0	0	0	1	0		3	2	4
593	2021-03-16 16:08:30	2021-03-16 16:08:38	119	on_site	regular	2021-03-16	38.5	22	0	0	0	0	0	2		0	0	0	1	0	0	0	1	2	1	2	1		3	2	4
594	2021-03-16 16:20:52	2021-03-16 16:20:52	123	on_site	regular	2021-03-16	39	21.3	0	0	0	0	0			0	0	0	0	0	0	0	0	0	0	0	0		3	2	4
595	2021-03-17 11:33:12	2021-03-17 11:33:12	60	on_site	regular	2021-03-17	38.2	27.9	0	0	0	0	0			0	0	0	0	0	0	0	0	0	0	0	0		3	2	4
596	2021-03-18 09:42:06	2021-05-19 18:24:54	2	on_site	regular	2021-03-17	38.6	5.7	0	0	0		0			0	0	0	0	0	1	0	0	0	0	0	0	2	3	2	3
597	2021-03-20 11:04:12	2021-03-20 11:04:12	46	phone_interview	regular	2021-03-20																										0		1	1	1	0	0	1	0	0	0
598	2021-03-23 09:50:10	2021-03-23 09:50:10	134	phone_interview	regular	2021-03-01																										0		1	1	1	0	0	1	0	0	0
599	2021-03-23 11:17:13	2021-03-23 11:40:53	11	on_site	regular	2021-03-23	38.4	19.6	0	0	0	0	0			0	0	0	0	0	1	0	0	0	0	0	0	1	3	2	4
600	2021-03-24 10:15:02	2021-03-24 10:15:02	139	phone_interview	regular	2021-03-24																										0		1	1	1	0	0	1	0	0	0
601	2021-03-24 19:16:25	2021-03-24 19:16:25	8	on_site	regular	2021-03-24	39	35	0	0	0	0	0			0	0	0	0	0	0	0	0	0	0	0	0	1	3	2	4
602	2021-03-25 13:50:12	2021-03-25 13:50:12	43	phone_interview	regular	2021-03-11																										0		1	1	1	0	0	1	0	0	0
603	2021-03-29 16:21:21	2021-06-17 10:56:13	171	on_site	regular	2021-03-29	38.9	29	0	0	0	0	0			2	0	0	0	0	0	0	1	0	0	1	0		3	2	4
604	2021-03-30 15:26:25	2021-03-30 15:26:25	61	on_site	regular	2021-03-30	38.5	28	1	0	0	0	0			0	0	0	0	0	0	0	0	0	0	0	0		3	2	4
605	2021-03-31 08:42:28	2021-03-31 08:42:28	176	on_site	extra	2021-03-30	37.9	24	0	0	0	0	0			0	0	0	0	0	0	0	0	0	0	0	0		0	0	5
606	2021-04-01 09:12:31	2021-04-01 09:12:31	136	phone_interview	regular	2021-04-01																										1		1	1	1	0	0	1	0	0	0
607	2021-04-06 10:26:58	2021-04-06 10:26:58	138	phone_interview	regular	2021-04-03																										0		1	1	1	0	0	1	0	0	0
608	2021-04-06 10:28:04	2021-04-06 10:28:04	162	phone_interview	regular	2021-04-06																										0		1	1	1	0	0	1	0	0	0
609	2021-04-07 09:59:05	2021-04-07 09:59:05	63	on_site	regular	2021-04-07	38.7	26	0	0	0	0	0			0	0	0	0	0	0	0	0	0	0	0	0		3	2	4
610	2021-04-08 15:25:25	2021-04-08 15:25:25	67	on_site	regular	2021-04-08	38.3	17	0	0	0	0	0			0	0	0	0	0	0	0	0	0	0	0	0		3	2	4
611	2021-04-12 06:58:20	2021-04-14 16:54:15	100	phone_interview	regular	2021-03-25																										0		1	1	1	0	0	1	0	0	0
612	2021-04-12 06:59:34	2021-04-12 06:59:34	164	phone_interview	regular	2021-04-12																										0		1	1	1	0	0	0	0	0	0
613	2021-04-12 09:20:17	2021-04-12 09:20:17	50	phone_interview	regular	2021-04-12																										0		1	1	1	0	0	1	0	0	0
614	2021-04-12 19:04:28	2021-04-12 19:04:48	127	on_site	regular	2021-04-12	38	13.85	0	0	0	0	0			0	0	0	0	0	0	0	0	0	0	0	0		2	2	4
615	2021-04-14 16:54:02	2021-04-14 16:54:02	47	phone_interview	regular	2021-04-14																										0		1	1	1	0	0	1	0	0	0
616	2021-04-14 17:28:47	2021-04-14 17:28:47	144	phone_interview	regular	2021-04-05																										0		1	1	1	0	0	1	0	0	0
617	2021-04-14 17:44:08	2021-04-14 17:44:08	124	on_site	regular	2021-04-14	40	38.1	0	0	0	0	0	2		2	0	0	0	0	0	0	0	0	0	1	0		3	2	4
618	2021-04-15 07:59:20	2021-04-15 07:59:20	170	on_site	regular	2021-04-15	38.5	50.5	0	0	0	0	0			1	0	0	0	0	0	0	0	0	0	0	0		3	2	4
619	2021-04-15 15:16:16	2021-04-15 15:16:16	166	on_site	regular	2021-04-15	38.2	7.25	0	0	0	0	0			0	0	0	0	0	0	0	0	0	0	0	0		3	3	4
620	2021-04-16 15:50:14	2021-04-26 17:20:06	14	on_site	regular	2021-04-16	38.1	3.25	0	0	0	0	0			0	0	0	0	0	0	0	0	0	0	0	0		3	2	4
621	2021-04-26 15:39:41	2021-04-26 15:39:41	107	phone_interview	regular	2021-04-26																										0		1	0	1	0	0	0	0	0	0
622	2021-04-26 15:53:37	2021-04-26 15:53:37	154	phone_interview	regular	2021-04-26																										0		1	1	1	0	0	1	0	0	0
623	2021-04-26 17:36:06	2021-04-26 17:36:06	165	phone_interview	regular	2021-04-26																										0		1	1	1	0	0	1	0	0	0
624	2021-04-26 17:37:52	2021-04-26 17:37:52	55	phone_interview	regular	2021-04-26																										0		1	1	1	0	0	1	0	0	0
625	2021-04-27 09:43:17	2021-04-27 09:43:17	65	on_site	regular	2021-04-27	38.3	12.25	0	0	0	0	0			0	0	0	0	0	0	0	0	0	0	0	0		2	2	4
626	2021-04-27 10:17:32	2021-04-27 10:18:01	71	on_site	regular	2021-04-27	38.5	34.3	0	0	0	0	0			0	0	0	0	0	0	0	0	0	0	0	0		3	2	10
627	2021-04-27 10:44:03	2021-04-27 13:39:16	81	on_site	regular	2021-04-27	38.4	52.5	0	0	0	0	0				0	0	0	0	0	3	0	0	0	0	0		3	2	4
628	2021-04-27 15:26:11	2021-04-28 08:18:05	22	on_site	regular	2021-04-27	38.5	33	0	0	0	0	0			0	0	0	0	0	0	0	0	0	0	0	0	1	3	2	4
629	2021-04-27 19:16:23	2021-04-27 19:16:23	172	on_site	regular	2021-04-27	38.4	10.1	0	0	0	0	0			0	0	0	0	0	0	0	0	0	0	0	0		3	2	2
630	2021-04-28 12:59:56	2021-04-28 12:59:56	128	on_site	regular	2021-04-28	39.1	17.05	0	0	0	0	0			0	0	0	0	0	0	0	0	0	0	0	0		3	2	4
631	2021-04-28 15:26:54	2021-04-28 15:26:54	104	phone_interview	regular	2021-04-28																										0		1	1	1	0	0	1	0	0	0
632	2021-04-28 15:27:51	2021-04-28 15:27:51	103	phone_interview	regular	2021-04-28																										0		1	1	1	0	0	1	0	0	0
633	2021-04-29 14:32:08	2021-04-29 14:32:08	45	phone_interview	regular	2021-04-29																										0		1	1	1	0	0	1	0	0	0
634	2021-04-30 10:00:38	2021-05-19 08:39:00	19	on_site	regular	2021-04-30	38.2	12.2	0	0	0	0	0			0	0	0	0	0	0	0	0	0	0	0	0	2	3	2	4
635	2021-05-03 11:58:41	2021-05-03 11:58:41	62	on_site	regular	2021-05-03	38.5	35	0	1	0	0	1		2	0	0	0	0	0	0	0	0	0	0	0	0		3	2	4
636	2021-05-03 18:16:31	2021-05-03 18:16:50	16	on_site	regular	2021-05-03	38.5	16.8	0	0	0	0	0			0	0	0	0	0	0	0	0	0	0	0	0	2	3	2	4
637	2021-05-07 12:19:03	2021-05-07 12:19:03	56	phone_interview	regular	2021-05-07																										0		1	1	1	0	0	1	0	0	0
638	2021-05-11 11:03:50	2021-05-12 08:24:04	24	on_site	regular	2021-05-11	38.4	31	0	0	0	0	0	1		0	0	0	0	0	0	0	0	0	0	0	0	1	3	2	4
639	2021-05-11 15:37:34	2021-05-11 15:37:34	82	on_site	regular	2021-05-11	38.2	9	0	0	0	0	0			0	0	0	0	0	0	0	0	0	0	0	0		3	2	4
640	2021-05-12 16:15:13	2021-05-12 16:15:45	131	on_site	regular	2021-05-12	39.1	18.5	0	0	0	0	0			0	0	0	0	0	0	0	0	0	0	0	0		3	2	4
641	2021-05-18 07:51:36	2021-05-18 07:52:22	30	on_site	regular	2021-05-18	39	19	0	0	0	0	0			0	0	0	0	0	0	0	0	0	0	0	0	2	3	2	4
642	2021-05-18 10:34:01	2021-05-18 10:34:01	166	phone_interview	regular	2021-05-18																										0		1	1	1	0	0	1	0	0	0
643	2021-05-18 10:35:03	2021-05-18 10:35:03	58	phone_interview	regular	2021-05-18																										0		1	1	1	0	0	1	0	0	0
644	2021-05-19 13:51:38	2021-05-19 13:51:38	38	on_site	regular	2021-05-19	39	12	0	0	0	0	0			2	0	0	0	0	0	0	0	1	1	0	0	2	3	2	3
645	2021-05-21 11:32:30	2021-05-21 11:32:30	113	phone_interview	regular	2021-05-21																										0		1	1	1	0	0	1	0	0	0
646	2021-05-24 14:30:13	2021-05-24 14:30:13	134	on_site	regular	2021-05-24	38.2	6.6	0	0	0	0	0	1		0	0	0	0	0	0	0	1	0	0	1	1		3	2	4
647	2021-05-25 07:48:10	2021-05-25 07:50:52	36	on_site	regular	2021-05-25	38.4	19.9	0	0	0	0	0			0	0	0	0	0	0	0	0	0	0	1	0	1	3	2	4
648	2021-05-26 16:32:42	2021-05-26 16:32:42	39	on_site	regular	2021-05-26	38.2	11.5	0	0	0	0	0			0	0	0	0	0	0	0	0	0	0	0	0	1	3	2	4
649	2021-05-28 13:53:28	2021-05-28 13:53:28	33	on_site	regular	2021-05-28	38.5	7	0	0	0	0	0	2		0	0	0	0	0	0	0	1	0	0	1	0	1	3	2	4
650	2021-05-31 10:22:07	2021-05-31 10:22:24	35	on_site	regular	2021-05-31	39	22.5	0	0	0	0	0			0	0	0	0	0	0	0	0	0	0	0	0	2	3	2	4
651	2021-06-03 10:18:47	2021-06-03 10:18:47	60	phone_interview	regular	2021-06-03																										0		1	1	0	0	1	0	0	1	0
652	2021-06-03 15:20:17	2021-06-03 15:20:17	91	on_site	regular	2021-06-03	38	49.8	0	0	0	0	0			0	0	0	0	0	1	0	0	0	0	0	0		3	2	4
653	2021-06-04 10:55:06	2021-06-04 10:55:06	60	on_site	extra	2021-06-04	38.2	31.2	1	1	0	0	0			0	0	0	0	0	0	0	0	0	0	0	0		3	2	4
654	2021-06-10 11:40:15	2021-06-10 11:40:51	27	on_site	regular	2021-05-26	38.2	37	0	0	0	0	0	1	2	0	0	0	0	0	0	0	0	0	0	0	0	2	3	2	4
655	2021-06-10 11:43:24	2021-06-10 11:43:24	32	on_site	regular	2021-05-26	37	15	0	0	0	0	0			0	0	0	0	0	0	0	0	0	0	0	0	2	3	2	4
656	2021-06-14 11:45:41	2021-06-14 11:45:41	31	on_site	regular	2021-06-14	38.4	3.5	0	0	0	1	0	1	2	1	0	0	0	0	0	0	1	0	0	1	0	2	3	2	4
657	2021-06-16 05:59:16	2021-06-16 05:59:16	173	phone_interview	regular	2021-06-15																										0		1	1	1	0	0	1	0	0	0
658	2021-06-16 05:59:50	2021-06-16 05:59:50	115	phone_interview	regular	2021-06-15																										0		1	1	1	0	0	1	0	0	0
659	2021-06-16 11:29:45	2021-06-16 11:29:45	43	on_site	regular	2021-06-16	38.2	27.5	0	0	1	1	1	1		0	0	0	0	0	0	0	0	0	0	1	3	2	3	2	4
660	2021-06-17 10:20:24	2021-06-17 10:20:24	124	phone_interview	regular	2021-06-17																										1		1	1	1	0	0	1	0	0	0
661	2021-06-17 10:42:58	2021-06-17 10:42:58	171	phone_interview	regular	2021-06-17																										1		1	1	1	0	0	1	1	1	0
662	2021-06-17 14:33:24	2021-06-17 14:33:24	116	phone_interview	regular	2021-06-17																										0		1	1	1	0	0	1	0	0	0
663	2021-06-21 18:09:11	2021-06-21 18:09:11	44	on_site	regular	2021-06-21	38.8	34.2	0	0	0	0	0	1		0	0	0	0	0	0	0	0	0	0	1	0	2	3	2	4
664	2021-06-22 09:20:47	2021-06-22 09:20:47	138	on_site	regular	2021-06-22	37	21	0	0	0	0	0			1	0	0	0	0	1	0	0	0	0	0	0		3	2	4
665	2021-06-22 13:51:20	2021-06-22 13:51:20	61	phone_interview	regular	2021-06-22																										0		1	1	1	1	1	1	0	0	0
666	2021-06-23 06:29:23	2021-06-23 06:29:23	100	on_site	regular	2021-06-23	38.2	35.1	0	0	0	0	0			0	0	0	0	0	0	1	0	0	0	0	0		3	2	4
667	2021-06-24 21:59:05	2021-06-24 21:59:05	176	phone_interview	regular	2021-06-24																										0		1	1	1	0	0	1	0	0	0
668	2021-06-28 11:29:23	2021-06-28 11:45:18	46	on_site	regular	2021-06-28	38.4	6.2	0	0	0	0	0			0	0	0	0	0	0	0	0	0	0	0	0	1	3	2	4
669	2021-06-30 12:00:45	2021-06-30 12:00:45	47	on_site	regular	2021-06-30	39.2	12.8	0	0	0	0	0				0	0	0	0	0	0	0	0	0	1	0	1	3	2	4
670	2021-07-05 08:19:06	2021-07-05 08:19:06	114	phone_interview	regular	2021-07-05																										0		1	1	1	0	0	1	0	0	0
671	2021-07-05 08:20:55	2021-07-05 08:20:55	62	phone_interview	regular	2021-07-05																										0		1	1	1	0	0	1	0	0	0
672	2021-07-05 21:28:20	2021-07-05 21:28:20	172	phone_interview	regular	2021-06-30																										0		1	1	1	0	0	1	0	0	0
673	2021-07-07 08:47:54	2021-07-07 08:48:42	45	on_site	regular	2021-07-07	38.7	22.8	2	1	0	2	1	3	2	0	0	0	0	0	0	0	0	0	0	0	0	3	3	2	4
674	2021-07-07 09:57:14	2021-07-07 09:57:14	165	on_site	regular	2021-07-07	38.4	30.1	0	0	0	0	0			0	0	0	0	0	0	0	0	0	0	0	0		3	2	4
675	2021-07-13 07:05:24	2021-07-13 17:34:33	164	on_site	regular	2021-07-13	37.8	26.4	0	1	0	0	0			0	0	0	0	0	0	0	0	0	0	0	0		3	2	4
676	2021-07-15 18:10:19	2021-07-19 11:47:33	154	on_site	regular	2021-07-15	38.1	24.5	0	0	0	0	0			0	0	0	0	0	0	0	0	0	0	0	0		3	2	4
677	2021-07-15 18:14:04	2021-07-19 11:47:22	144	on_site	regular	2021-07-15	38.3	28	0	0	0	0	0			0	0	0	0	0	0	0	0	0	0	0	0		3	2	4
678	2021-07-16 04:55:41	2021-07-26 18:34:11	55	on_site	regular	2021-07-15	38.3	29.5	0	0	0	0	0			0	0	0	0	0	0	0	0	0	0	0	0	1	3	2	4
679	2021-07-16 07:31:01	2021-07-16 07:31:01	136	on_site	regular	2021-07-16	38.7	7.9	0	0	0	0	0			0	0	0	0	0	0	0	0	0	0	0	0		3	2	1
680	2021-07-16 18:24:35	2021-07-16 18:24:35	67	phone_interview	regular	2021-07-16																										0		1	1	1	0	0	1	0	0	0
681	2021-07-19 12:10:45	2021-07-19 12:24:18	50	on_site	regular	2021-07-19	38.3	26.5	0	0	0	0	0			0	0	0	0	0	0	0	0	0	0	0	0	1	3	2	4
682	2021-07-21 09:11:14	2021-07-21 09:25:46	107	on_site	regular	2021-07-21	38.3	33.3	0	0	0	0	0	1		0	0	0	0	0	0	0	0	0	0	1	0		3	2	4
683	2021-07-26 21:49:07	2021-07-26 21:49:07	162	on_site	regular	2021-07-26	38.7	33	2	1	0	0	0			0	0	1	0	0	2	1	0	0	0	0	0		3	2	0
684	2021-07-27 10:05:59	2021-09-14 15:38:59	171	on_site	regular	2021-09-14	38.6	27.4	0	0	0	0	0			0	0	0	0	0	0	0	0	0	0	0	0		3	2	4
685	2021-07-27 10:08:42	2021-07-27 10:08:42	171	on_site	extra	2021-07-27	38	30	0	0	0	0	0			0	0	0	0	0	0	0	0	0	0	0	0		3	2	4
686	2021-07-29 11:35:01	2021-07-29 11:35:01	104	on_site	regular	2021-07-29	38.7	6.5	0	0	0	0	0			1	0	0	0	0	0	0	0	0	0	0	0		3	2	4
687	2021-07-29 11:42:58	2021-07-29 11:42:58	103	on_site	regular	2021-07-29	38.9	5	0	0	0	0	0	1		1		0	1	0	0	0	0	0	0	1	0		3	2	4
688	2021-08-04 08:07:40	2021-08-04 08:07:40	16	on_site	extra	2021-08-04	39.1	15.2	2	1	2	0	0	2	2		0	0	0	0	1	0	0	0	0	0	0		3	2	4
689	2021-08-04 09:11:25	2021-08-04 09:11:25	65	phone_interview	regular	2021-08-04																										0		1	1	1	0	0	1	0	0	0
690	2021-08-04 09:12:01	2021-08-04 09:12:01	127	phone_interview	regular	2021-08-04																										0		1	1	1	0	0	1	0	0	0
691	2021-08-06 15:45:15	2021-08-06 15:45:15	131	phone_interview	regular	2021-08-06																										0		1	1	1	0	0	1	0	0	0
692	2021-08-08 13:53:39	2021-08-08 13:53:39	16	on_site	extra	2021-08-05	38.6	16.2	0	0	1	0	0	1	2	0	0	0	0	0	0	0	0	0	0	0	0		3	2	4
693	2021-08-09 08:55:24	2021-08-09 08:55:24	82	phone_interview	regular	2021-08-09																										0		1	1	1	0	0	1	1	0	0
694	2021-08-11 08:12:28	2021-08-11 08:12:28	71	phone_interview	regular	2021-08-11																										0		1	1	1	0	0	1	0	0	0
695	2021-08-11 08:44:27	2021-08-11 08:44:27	85	on_site	regular	2021-08-10	37.8	5.6	0	0	0	0	0	1	2	0	0	0	0	0	0	0	0	0	0	0	0		3	2	4
696	2021-08-16 08:34:10	2021-08-16 08:34:10	133	on_site	regular	2021-08-13	38.4	30.8	0	0	0	0	0			0	0	0	0	0	0	0	0	0	0	0	0		3	2	4
697	2021-08-16 08:38:22	2021-08-16 08:38:22	133	phone_interview	regular	2021-08-14																										0		1	1	1	0	0	1	0	0	0
698	2021-08-19 11:32:57	2021-08-19 11:32:57	167	phone_interview	regular	2021-06-01																										0		1	1	1	0	0	1	0	0	0
699	2021-08-23 10:47:45	2021-08-23 10:47:45	113	on_site	regular	2021-08-23	38.3	26.45	0	0	0	0	0	1		0	0	0	0	0	0	0	0	0	0	0	0		3	2	4
700	2021-08-24 13:20:07	2021-08-24 13:20:07	128	phone_interview	regular	2021-08-24																										0		1	1	1	0	0	1	0	0	0
701	2021-08-24 13:26:46	2021-08-24 13:26:46	139	on_site	regular	2021-06-28	38.5	23	0	0	0	0	0			0	0	0	0	0	0	0	0	0	0	0	0		3	2	4
702	2021-08-25 10:20:30	2021-08-25 10:20:30	56	on_site	regular	2021-08-25	39.3	3.05	0	0	0	0	0	1		0	0	0	0	0	0	0	0	0	0	0	0	1	3	2	4
703	2021-09-02 14:57:45	2021-09-02 14:57:45	134	phone_interview	regular	2021-09-02																										0		1	1	1	0	1	1	0	0	1
704	2021-09-03 11:27:18	2021-09-03 11:27:18	91	phone_interview	regular	2021-09-03																										0		1	1	1	0	0	1	0	0	0
705	2021-09-14 08:32:56	2021-09-14 08:32:56	164	on_site	extra	2021-09-14	38.2	25.7	0	0	0	0	0			0	0	0	0	0	0	1	0	0	1	0	0		3	2	4
706	2021-09-15 19:45:49	2021-09-15 19:45:49	81	phone_interview	regular	2021-08-02																										0		1	1	1	0	0	1	0	0	0
707	2021-09-16 09:15:01	2021-09-20 16:24:44	60	on_site	regular	2021-09-16	38.5	30.4	0	0	0	0	0			0	0	0	0	0	0	0	0	0	0	0	0	2	3	2	4
708	2021-09-20 10:37:43	2021-09-20 10:37:43	173	on_site	regular	2021-09-20	38.5	47	0	0	2	0	0			0	0	0	0	0	0	1	0	0	0	0	0		3	2	4
709	2021-09-22 08:07:25	2021-09-22 08:07:25	139	phone_interview	regular	2021-09-22																										0		1	1	1	0	0	1	0	0	0
710	2021-09-28 09:14:45	2021-09-28 09:43:37	124	on_site	regular	2021-09-28	39	34	0	0	0	0	0	1		2	2	0	0	0	0	0	0	0	0	1	0		3	2	4
711	2021-09-28 09:19:06	2021-09-28 09:40:59	172	on_site	regular	2021-09-28	37.8	10.4	0	0	0	0	0			0	0	0	0	0	0	0	0	0	0	0	0		3	2	4
712	2021-09-28 22:13:31	2021-09-28 22:13:31	176	on_site	regular	2021-09-28	38.1	24.5	0	0	0	0	0			0	0	0	0	0	0	0	0	0	0	0	0		3	2	4
713	2021-09-29 06:20:03	2021-09-29 06:20:03	85	phone_interview	regular	2021-09-29																										0		1	1	1	0	0	0	0	0	0
714	2021-09-29 07:28:41	2021-09-29 07:28:41	115	on_site	regular	2021-09-29	38.2	26	0	0	0	0	0			0	0	0	0	0	0	0	1	0	0	0	0		3	2	4
715	2021-09-29 07:39:34	2021-09-29 07:39:34	100	phone_interview	regular	2021-09-29																										0		1	1	1	0	0	1	0	0	0
716	2021-09-30 12:17:55	2021-09-30 12:17:55	116	on_site	regular	2021-09-30	39	27	0	0	0	0	0			0	0	0	0	0	0	0	0	0	0	0	0		3	2	4
717	2021-10-04 22:15:29	2021-10-04 22:15:29	162	phone_interview	regular	2021-10-03																										0		1	1	1	0	0	1	0	0	0
718	2021-10-04 22:15:55	2021-10-04 22:15:55	138	phone_interview	regular	2021-10-02																										0		1	1	1	0	0	1	0	0	0
719	2021-10-06 15:01:36	2021-10-06 15:01:36	67	on_site	regular	2021-10-06	38.6	17.5	0	0	0	0	0			1	0	0	0	0	0	0	0	0	0	0	0	1	3	2	4
720	2021-10-07 15:30:33	2021-10-07 15:30:33	103	on_site	extra	2021-10-07	38.5	4.4	0	0	0	1	0			1	0	0	0	0	0	0	0	0	0	0	1		3	2	4
721	2021-10-19 11:53:45	2021-12-15 13:10:23	114	on_site	regular	2021-10-07	38.2	20	0	0	0	0	0			0	0	0	0	0	0	0	0	0	0	0	0		3	2	4
722	2021-10-19 12:06:24	2021-10-19 12:06:24	62	on_site	regular	2021-10-14	38.4	32	0	0	0	0	0			0	0	0	0	0	0	0	0	0	0	0	0	1	3	2
723	2021-10-20 10:56:44	2021-10-26 08:04:31	58	on_site	regular	2021-10-20	38.4	22.4	0	0	0	0	0			0	0	0	0	0	0	0	0	0	0	0	0	1	3	2	4
724	2021-10-22 09:20:24	2021-10-22 09:20:43	65	on_site	regular	2021-10-14	38.7	14.3	0	0	0	0	0			0	0	0	0	0	0	0	0	0	0	0	0	2	3	2	4
725	2021-10-22 09:22:03	2021-10-22 09:22:03	127	on_site	regular	2021-10-14	38.1	14.3	0	0	0	0	0			0	0	0	0	0	0	0	0	0	0	0	0		3	2	4
726	2021-10-26 08:06:40	2021-10-26 08:06:40	165	phone_interview	regular	2021-10-26																										0		1	1	1	0	0	1	0	0	0
727	2021-10-26 13:27:35	2021-10-26 13:27:35	144	phone_interview	regular	2021-10-18																										0		1	1	1	0	0	1	0	0	0
728	2021-10-28 11:20:10	2021-10-28 11:20:10	136	phone_interview	regular	2021-10-09																										0		1	1	1	0	0	1	0	0	0
729	2021-10-28 13:55:17	2021-10-28 13:55:17	107	phone_interview	regular	2021-10-28																										0		1	1	1	0	0	1	0	0	0
730	2021-10-29 16:54:01	2021-10-29 16:54:12	103	phone_interview	regular	2021-10-29																										0		1	1	1	0	0	1	0	0	0
731	2021-10-29 16:54:57	2021-10-29 16:55:56	104	phone_interview	regular	2021-10-29																										0		1	1	1	0	0	1	0	0	0
732	2021-11-02 09:04:26	2021-11-02 09:39:23	81	on_site	regular	2021-11-02	39.1	48.8	0	0	0	1	0			0	0	0	0	0	0	0	1	1	0	0	0	1	3	2	4
733	2021-11-04 09:25:40	2021-11-04 09:26:25	71	on_site	regular	2021-11-04	38	24	0	0	0	0	0	1		0	0	0	0	0	0	0	0	0	0	0	0	2	3	2	4
734	2021-11-04 14:17:36	2021-11-04 14:17:36	154	phone_interview	regular	2021-11-04																										0		1	1	1	0	0	1	0	0	0
735	2021-11-10 16:59:53	2021-11-10 16:59:53	131	on_site	regular	2021-11-10	38.6	18	0	0	0	0	0			0	0	0	0	0	0	0	0	0	0	0	0		3	2	4
736	2021-11-17 13:39:49	2021-12-01 15:04:52	128	on_site	regular	2021-11-17	39.4	17.4	0	0	0	0	0	1		0	0	0	0	0	0	0	0	0	0	0	0		3	2	4
737	2021-11-24 17:15:10	2021-11-24 17:15:10	82	on_site	regular	2021-11-24	38.1	9.4	0	0	0	0	0			0	0	0	0	0	0	0	0	0	0	0	0	1	3	2	4
738	2021-11-29 15:29:28	2021-11-29 15:29:28	164	phone_interview	regular	2021-11-29																										0		1	1	1	0	0	1	0	0	0
739	2021-12-01 15:16:50	2021-12-01 15:16:50	113	phone_interview	regular	2021-12-01																										0		1	1	1	1	0	1	0	0	0
740	2021-12-02 06:44:21	2021-12-02 06:44:54	172	on_site	extra	2021-12-01	38.7	10	2	1	0	0	0			0	0	0	0	0	1	0	0	0	0	0	0		3	2	4
741	2021-12-02 12:08:17	2021-12-02 12:08:17	91	on_site	regular	2021-12-02	38.1	52	0	0	0	0	0			0	0	0	0	0	0	0	0	0	0	1	0	1	3	2	4
742	2021-12-03 12:02:44	2021-12-03 12:03:14	116	phone_interview	regular	2021-12-03																										0		1	1	1	0	0	1	0	0	0
743	2021-12-03 12:30:49	2021-12-03 12:37:38	171	phone_interview	regular	2021-12-03																										0		0	1	0	0	0	1	0	0	0
744	2021-12-03 13:19:57	2021-12-03 13:19:57	115	phone_interview	regular	2021-11-29																										0		1	1	1	0	0	1	0	0	0
745	2021-12-09 08:41:04	2021-12-09 08:41:04	124	phone_interview	regular	2021-12-09																										0		1	1	1	0	0	1	0	0	0
746	2021-12-15 12:36:39	2021-12-15 13:20:32	85	on_site	regular	2021-12-14	38.4	5.8	0	0	0	0	0			0	0	0	0	0	0	0	0	0	0	0	0	1	3	2	4
747	2021-12-15 13:12:03	2021-12-15 13:12:03	114	phone_interview	regular	2021-12-15																										0		0	1	1	0	0	1	0	0	0
748	2021-12-15 18:26:40	2021-12-15 18:26:40	134	on_site	regular	2021-12-15	38.6	6.8	0	0	0	0	0			2	0	0	0	0	0	0	0	0	0	1	1		3	2	4
749	2021-12-20 17:10:13	2021-12-20 17:10:22	100	on_site	regular	2021-12-20	38.3	38.9	0	0	0	0	0			0	0	0	0	0	0	0	0	0	0	0	0	1	3	2	4
750	2022-01-11 09:42:14	2022-01-11 09:42:14	173	phone_interview	regular	2022-01-10																										0		1	1	1	0	0	1	0	0	0
751	2022-01-11 15:23:17	2022-01-11 15:23:17	172	phone_interview	regular	2022-01-11																										0		1	1	1	0	0	1	0	0	0
752	2022-01-21 13:06:51	2022-01-21 13:07:03	136	on_site	regular	2022-01-21	38.8	7.9	0	0	0	0	0			0	0	0	0	0	0	0	0	0	0	0	0		3	2	4
753	2022-01-24 13:25:46	2022-01-24 13:25:46	176	phone_interview	regular	2022-01-24																										0		1	1	1	0	0	1	1	1	0
754	2022-01-25 11:31:41	2022-01-25 12:29:55	138	on_site	regular	2022-01-25	38	21	0	0	0	0	0	1		0	0	0	0	0	0	0	0	0	1	0	0		3	2	4
755	2022-01-25 12:45:41	2022-01-25 12:45:41	107	on_site	regular	2022-01-25	37.9	30	0	0	0	0	0			1	0	0	0	0		0	0	0	0	0	1	1	3	2	4
756	2022-01-27 16:56:56	2022-01-27 17:15:00	104	on_site	regular	2022-01-27	38.3	5.3	0	0	0	0	0			1	0	0	0	0	0	0	0	0	0	0	0	1	3	2	4
757	2022-01-27 17:10:25	2022-01-27 17:14:29	103	on_site	regular	2022-01-27	38.5	4	1	1	0	1	0	1		1	0			0	1	1	0	0	0	0	0	2	3	2	4
758	2022-01-28 12:55:34	2022-01-28 12:55:34	128	phone_interview	regular	2022-01-28																										0		1	1	1	0	0	1	0	0	0
759	2022-02-01 09:04:50	2022-02-01 16:12:26	164	on_site	regular	2022-02-01	38.4	25.1	0	1	0	0	0					0	0	0	1	1	0	0	1	1	1		3	2	4
760	2022-02-01 10:25:21	2022-02-01 19:19:29	162	on_site	regular	2022-01-26	38.9	22	0	0	0	0	0	1		0	0	1	0	0	1	0	0	0	0	0	0		3	2	4
761	2022-02-04 12:46:08	2022-02-04 12:46:08	127	phone_interview	regular	2022-02-04																										0		1	1	1	0	0	1	0	0	0
762	2022-02-07 09:29:38	2022-02-07 09:48:53	131	phone_interview	regular	2022-02-07																										0		1	1	1	0	0	1	0	0	0
763	2022-02-10 07:18:45	2022-02-10 07:18:45	144	on_site	regular	2022-02-09	38.6	27.5	0	0	0	0	0	1				0	0	0	0	0	1	0	0	1	0		3	2	4
764	2022-02-10 10:33:32	2022-02-10 10:33:32	165	on_site	regular	2022-02-10	38.4	30.3	0	0	0	0	0			0	0	0	0	0	0	0	0	0	0	0	0		3	2	4
765	2022-02-16 08:58:56	2022-02-16 08:58:56	139	on_site	regular	2022-02-16	39	22.6	0	0	0	0	0			0	0	0	0	0	0	0	0	0	0	0	0		3	2	4
766	2022-02-16 17:52:00	2022-02-16 17:52:00	127	on_site	extra	2022-02-16	38.2	13.8	0	0	0	0	0	2		0	0	0	0	0	0	0	0	0	0	0	0	2	3	2	4
767	2022-03-01 13:34:54	2022-03-01 13:48:59	113	on_site	regular	2022-03-01	38.8	24.5	0	0	0	0	0			0	0	0	0	0	0	0	0	0	0	0	1	1	3	2	4
768	2022-03-09 14:42:22	2022-03-09 14:42:22	134	phone_interview	regular	2022-03-09																										0		1	1	1	0	0	1	0	0	0
769	2022-03-16 11:09:08	2022-03-16 13:45:29	172	on_site	regular	2022-03-16	38.3	10.3	0	1	0	0	0			0	0	0	0	0	0	0	0	0	0	0	0		3	2	4
770	2022-03-17 11:41:04	2022-03-17 11:41:04	176	on_site	regular	2022-03-17	38.2	24.6	0	0	0	0	0			0	0	0	0	0	0	0	0	0	0	0	0		3	2	4
771	2022-03-17 14:44:45	2022-03-17 14:45:09	154	on_site	regular	2022-03-17	37.8	25.1	0	0	0	0	0			0	0	0	0	0	0	0	0	0	0	0	0		3	2	4
772	2022-03-18 11:43:39	2022-03-18 11:43:39	173	on_site	regular	2022-03-18	38.5	46	0	0	0	0	0			0	0	0	0	0	0	0	0	0	0	0	0		3	2	4
773	2022-03-22 09:46:36	2022-03-22 09:46:36	114	on_site	regular	2022-03-21	38.2	19	0	0	0	0	0			0	0	0	0	0	0	0	0	0	0	0	0	1	3	2	4
774	2022-03-22 10:57:33	2022-03-22 10:57:54	116	on_site	regular	2022-03-22	39.2	28.5	0	0	0	0	0			0	0	0	0	0	0	0	0	1	0	0	0	2	3	2	4
775	2022-04-04 12:30:26	2022-04-04 12:30:26	124	on_site	regular	2022-04-04	39.4	32.4	0	0	0	0	0			1	0	0	0	0	0	0	2	0	0	2	0	2	3	2	4
776	2022-04-07 14:02:13	2022-04-07 14:02:13	138	phone_interview	regular	2022-04-07																										0		1	1	1	0	0	1	0	0	0
777	2022-04-07 14:03:22	2022-04-07 14:03:22	162	phone_interview	regular	2022-04-07																										0		1	1	1	1	1	1	0	0	0
778	2022-04-08 05:55:36	2022-04-08 05:55:36	144	phone_interview	regular	2022-04-07																										0		1	1	1	0	0	1	0	0	0
779	2022-04-08 08:21:08	2022-04-08 08:21:08	154	phone_interview	regular	2022-04-08																										0		1	1	1	0	0	1	0	0	0
780	2022-04-11 15:51:13	2022-04-11 15:51:13	131	on_site	extra	2022-04-11	39.6	17.9	2	1	0	0	0			0	0	0	0	0	1	0	0	0	0	0	0	2	3	2	4
781	2022-04-13 08:16:38	2022-04-13 08:16:49	127	on_site	regular	2022-04-07	38.8	11.8	0	0	0	0	0	1		0	0	0	0	0	0	0	0	0	0	0	0	2	3	2	4
782	2022-04-25 07:41:50	2022-04-25 07:41:50	136	phone_interview	regular	2022-04-25																										0		1	1	1	0	0	1	0	0	0
783	2022-04-26 21:19:58	2022-04-26 21:19:58	164	phone_interview	regular	2022-04-26																										0		1	1	1	0	0	1	0	0	0
784	2022-04-27 09:20:26	2022-04-27 09:20:26	165	phone_interview	regular	2022-04-27																										0		1	1	1	0	0	1	0	0	0
785	2022-04-29 12:15:10	2022-04-29 12:15:10	139	phone_interview	regular	2022-04-29																										0		1	1	1	0	0	1	0	0	0
786	2022-05-09 12:24:30	2022-05-09 12:24:30	128	on_site	regular	2022-05-09	38.8	15.25	0	0	0	0	0	1		0	0	0	0	0	0	0	0	0	0	0	0	1	3	2	4
787	2022-05-11 15:16:37	2022-05-11 15:16:37	131	on_site	regular	2022-05-11	38.5	18.2	0	0	0	0	0			0	0	0	0	0	0	0	0	0	0	0	0	1	3	2	4
788	2022-05-20 18:08:25	2022-05-20 18:08:25	162	on_site	extra	2022-05-20	38.3	24.4	0	0	0	0	0			0	0	0	0	0	1	0	1	1	1	1	0	1	3	2	4
789	2022-06-07 09:08:12	2022-06-07 09:28:41	164	on_site	extra	2022-06-07	38.4	24	0	1	0	0	1			1	0	0	0	0	0	1	1	1	1	1	0	2	3	2	4
790	2022-06-09 10:42:17	2022-06-09 10:42:17	134	on_site	regular	2022-06-09	38.3	6.7	0	0	0	0	0			0	0	0	0	0	0	0	0	0	0	1	1		3	2	4
791	2022-06-16 06:43:56	2022-06-16 06:43:56	173	phone_interview	regular	2022-06-16																										0		1	1	1	0	0	1	0	0	0
792	2022-06-16 06:44:17	2022-06-16 06:44:17	172	phone_interview	regular	2022-06-16																										0		1	1	1	0	0	1	0	0	0
793	2022-06-22 07:43:58	2022-06-22 07:43:58	139	on_site	regular	2022-06-22	39.2	22.9	1	0	0	0	0			0	0	0	0	0	0	0	0	0	0	0	0	1	3	2	4
794	2022-07-04 18:48:46	2022-07-04 18:48:46	176	phone_interview	regular	2022-07-04																										0		1	1	1	0	0	1	0	0	0
795	2022-07-11 16:00:29	2022-07-11 16:03:58	136	on_site	regular	2022-07-11	38.2	6.8	0	0	0	0	0			0	0	0	0	0	0	0	0	0	0	0	0	2	3	2	4
796	2022-07-19 13:32:31	2022-07-19 13:32:31	154	on_site	regular	2022-07-19	38.8	37.9	0	0	0	0	0	1		0	0	0	0	0	0	1	0	0	0	0	0	1	3	2	4
797	2022-07-26 09:46:48	2022-08-02 14:43:05	165	on_site	regular	2022-07-26	38.4	30.3	0	0	0	0	0			0	0	0	0	0	0	0	0	0	0	0	0		3	2	4
798	2022-09-12 14:37:34	2022-09-15 12:45:06	144	on_site	regular	2022-09-12	38.3	35	0	0	0	0	0	1		0	0	0	0	0	0	0	0	0	0	0	0	1	3	2	4
799	2022-09-15 12:42:49	2022-09-15 12:42:49	172	on_site	regular	2022-09-15	38.6	10	0	0	0	0	0			0	0	0	0	0	0	0	0	0	1	1	1	2	3	2	0
800	2022-09-20 15:55:13	2022-09-20 15:55:34	176	on_site	regular	2022-09-20	38.3	23.2	0	1	0	0	0	1		0	0	0	0	0	0	0	0	1	0	0	0	2	3	2	4
801	2022-09-21 17:42:24	2022-09-21 17:42:24	162	on_site	regular	2022-09-21	38.5	25.2	0	0	0	0	0	1		0	0	0	0	0	1	0	1	0	0	1	0	2	3	2	4
802	2022-09-27 09:25:05	2022-09-27 09:50:10	173	on_site	extra	2022-09-26	38.7	44	0	0	0	0	0			0	0	0	0	0	0	0	0	0	0	0	0	2	3	2	4
803	2022-10-06 12:50:26	2022-10-06 12:50:26	138	on_site	regular	2022-10-06	37.8	19	1	0	0	1	1			0	0	0	0	0	1	0	0	1	0	0	0	2	3	2	4
804	2022-10-11 08:45:55	2022-10-11 09:09:42	164	on_site	regular	2022-10-11	38.5	24	0	1	0	0	0			1	0	0	0	0	0	2	0	0	1	0	0	1	3	2	4

## Sheet: adverse_effects
id	created_at	updated_at	case_id	description	start_date	end_date	signs_reported_by	severity	clinical_signs	diagnosis	diagnosis_type	treatment_required	treatment_description	causality	causality_glucantime	causality_alopurinol	causality_product_of_study
1	2019-04-26 18:12:23	2019-06-21 09:47:23	7	XANTINURIA	2019-04-10	2019-05-28	1	1	PRESENCIA DE CRISTALES DE XANTINA EN ORINA, EN PRINCIPIO RELACIONADOS CON EL USO DEL ALOPURINOL.	XANTINURIA	2	1	REDUCCIÓN DE LA DOSIS INICIAL DE ALOPURINOL A LA MITAD (5MG/KG CADA 12H)	1	1	1	1
2	2019-04-30 16:16:07	2019-04-30 16:45:25	11	PROTEINURIA	2019-04-26		1	1	ELEVACIÓN DEL RATIO PROTEINA/CREATININA EN ORINA	PROTEINURIA	2	1	INTRODUCIMOS BENACEPRILO 0.3 MG/KG CADA 24H (DOSIS TOTAL = 5 MG/DIA) Y REEVALUAR ORINA DENTRO DE UN MES	0
3	2019-04-30 17:40:12	2019-06-21 09:45:14	11	XANTINURIA	2019-04-26	2019-05-27	1	1	ABUNDANTES CRISTALES DE XANTINA EN ORINA ATRIBUIBLES AL TRATAMIENTO CON ALOPURINOL	XANTINURIA	2	1	REDUCIMOS LA DOSIS DE ALOPURINOL A LA MITAD (5 MG/KG BID) Y REEVALUAR URIANÁLISIS EN UN MES	1	0	1	0
4	2019-04-30 17:45:55	2019-04-30 17:46:20	11	POLIURIA/POLIDIPSIA	2019-03-24	2019-04-23	3	2	POLIURIA INTENSA OBSERVADA POR EL PROPIETARIO DURANTE TODO EL TRATAMIENTO CON GLUCANTIME. HA REMITIDO ESPONTÁNEAMENTE AL TERMINAR EL TRATAMIENTO INYECTABLE.	POLIURIA YATROGÉNICA	1	0	LA SOLA SUSPENSIÓN DEL TRATAMIENTO INYECTABLE AL FINALIZAR EL PERIODO PREVISTO DE 28 DÍAS SE HA SEGUIDO DE UNA REMISIÓN ESPONTÁNEA DE LA POLIURIA.	1	1	0	0
5	2019-06-13 11:11:12	2019-06-13 11:11:12	44	Proteinuria	2019-06-07		1	1	Detectada proteinuria en el análisis inicial con elevado ratio de UPC (1.296).	Proteinuria	2	1	Benaceprilo 0.3 mg/kg SID (= BANACEP-20, 1/2 COMPR. CADA 24H), tratamiento para un mes. Dentro de un mes se reevaluará urianálisis para decidir si se precisa más tratamiento o no.	0
6	2019-06-21 10:59:14	2020-03-24 18:13:06	11	CORRECCIÓN XANTINURIA	2019-05-27		1	1	EN EL URIANÁLISIS DE 27/05/2019 SE OBSERVA QUE HA DESAPARECIDO LA XANTINURIA DETECTADA EL MES ANTERIOR. HABÍAMOS INTRODUCIDO UNA REDUCCIÓN DE LA DOSIS DE ALOPURINOL A 5 MG/KG BID (=100 MG/12H) CUANDO SE DETECTÓ E PROBLEMA.	CORRECCIÓN DE LA XANTINURIA	2	1	VOLVEMOS A INCREMENTAR LA DOSIS DEL ALOPURINOL A 10 MG/KG BID (=200 MG TOTAL/12H) Y MANTENEMOS HASTA NUEVAS PRUEBAS.	1	0	1	0
7	2019-06-21 11:03:22	2019-06-21 11:03:46	11	PERSISTENCIA DE PROTEINURIA	2019-05-27		1	1	EN URIANÁLISIS DEL 26 DE ABRIL SE OBSERVÓ PROTEINURIA QUE MOTIVÓ INTRODUCCIÓN DE BENACEPRILO A DOSIS DE 0.25 MG/KG SID (=5 MG TOTALES/DIA). UN MES MÁS TARDE LA PROTEINURIA HA MEJORADO PERO EL UPC SE MANTIENE POR ENCIMA DE 0.5	PERSISTENCIA DE PROTEINURIA	2	1	DECIDIMOS MANTENER EL TTO CON BENACEPRILO A LA MISMA DOSIS (5 MG TOTALES/ DIA = 0.25 MG/KG SID APROX.) EN PRÓXIMOS ANÁLISIS SE REEVALUARÁ LA OPORTUNIDAD DE MANTENER O MODIFICAR EL TTO.	0
8	2019-06-21 11:08:59	2019-06-21 11:08:59	7	CORRECCIÓN XANTINURIA	2019-05-28		1	1	HA DESAPARECIDO LA XANTINURIA OBSERVADA EN URIANÁLISIS ANTERIOR QUE MOTIVÓ LA REDUCCIÓN DE LA DOSIS DE ALOPURINOL A 5 MG/KG BID APROX (=50 MG BID)	CORRECCIÓN DE LA XANTINURIA	2	1	VOLVEMOS A INCREMENTAR LA DOSIS DE ALOPURINOL A LA DOSIS INICIAL DE 10 MG/KG BID (=100 MG TOTAL CADA 12H). EN PRÓXIMAS PRUEBAS SE REEVALUARÁ SI REAPARECE EL PROBLEMA O NO.	1	0	1	0
9	2019-06-21 11:14:37	2019-06-21 11:14:37	46	PROTEINURIA	2019-06-21		1	1	DETECTADA PROTEINURIA EN ANÁLISIS INICIAL CON ELEVACIÓN DEL UPC=2.274	PROTEINURIA	2	1	INTRODUCIMOS BENACEPRILO EN EL TRATAMIENTO A DOSIS DE 2.5 MG CADA 24H (=0.4 MG/KG SID APROX.). EN PRÓXIMOS ANÁLISIS EVALUAREMOS SI SE PRECISA MODIFICAR ESTE TRATAMIENTO.	0
10	2019-06-21 11:18:59	2019-06-21 11:18:59	46	HIPOALBUMINEMIA	2019-06-21		1	1	EN EL ANÁLISIS INICIAL SE HA DETECTADO HIPOALBUMINEMIA IMPORTANTE (1.6 G/DL), UNIDA A PROTEINURIA Y HEPATOPATÍA, AUNQUE NO ASOCIADA A EDEMAS O ASCITIS. RIESGO DE FENÓMENOS TROMBÓTICOS.	HIPOALBUMINEMIA	2	1	INTRODUCIMOS AC. ACETILSALICÍLICO VIA ORAL 0.5 MG/KG/24H (=3 MG TOTAL, =0.6 CC DE UNA DILUCIÓN DE ASPIRINA-500 EN 100 ML). EN PRÓXIMOS ANÁLISIS EVALUAREMOS LA OPORTUNIDAD DE MODIFICAR ESTE TRATAMIENTO.	0
11	2019-06-21 11:30:21	2019-06-24 07:22:18	28	Anorexia, apatía y un episodio de vómito	2019-05-08	2019-05-09	3	3	Poliuria/polidipsia Anorexia Un episodio de vómito	INSUFICIENCIA RENAL AGUDA	2	1	QUEDA HOSPITALIZADO DURANTE DOS DIAS POR AZOTEMIA GRAVE. SE RETIRA EL TRATAMIENTO LEISHMANICIDA Y SE LE ADMINISTRA TRATAMIENTO DE SOPORTE CON: Omeprazol 1mg/kg/12h Sucralfato 40mg/kg/8h	1	1	0	0
12	2019-06-22 14:38:21	2019-06-22 14:38:21	35	Xantinúria	2019-06-17		1	1	Nenhuns	Xantinúria	2	1	Transição para ração renal (PURINA NF) e redução da dose de ALopurinol para 5mg/Kg BID	1	0	1	0
13	2019-07-24 20:01:24	2019-07-24 20:01:24	22	Diarreia com hematoquezia	2019-06-24	2019-07-24	3	1	Presença de diarreia desde há cerca de 3-4 semanas. Inicialmente suspeitou-se de intolerância alimentar mas persiste após > 3 semanas (suspeita de colite alimentar).	Colite	1	0	Para já sem tratamento. Considerar mudança de ração mas ainda não efectuado.	0
14	2019-07-24 20:07:44	2019-07-24 20:07:44	22	ADMINISTRAÇÃO DE IMMITICIDE - DIROFILARIA CONCOMIT	2019-06-03	2019-06-04	1	1	Recebemos para consulta a LUNA para tratamento adulticida de dirofilaria Anamnese: seguida no HEV por Leishmaniose estadio II e Dirofilaria. Tratamento leishmanicida sem incidentes. Melhoria clinica e serológica. Fez 1 ciclo de doxiciclina e 2x Nexguard spectra. Hoje vem para tratamento adulticida da Dirofilaria. Exame clinico: Peso: 26,4 kg. Exame clinico satisfatório. Presença de pododermatite …	DIROFILARIA - EN CURSO DE TRATAMENTO	2	1	IMMITICIDE, ROBENOCOXIB (1 dia)	0
15	2019-07-24 20:09:27	2019-07-24 20:09:27	22	IMMITICIDE 2 DOSE	2019-07-12	2019-07-14	1	1	ADMINISTRACAo DE 2a DOSE de IMMITICIDE Dia 12/7 e no dia seguinte 13/7 sem incidentes	Dirofilaria	2	1	Immiticide, Onsior	0
16	2019-08-12 12:11:04	2019-08-12 12:11:26	52	HIPOALBUMINEMIA	2019-07-30		1	2	HIPOALBUMINEMIA DETECTADA EN ANÁLISIS INICIAL, ASOCIADA A PROTEINURIA CON UPC ELEVADO	HIPOALBUMINEMIA	2	1	ACIDO ACETIL-SALICÍLICO 0.5 MG/KG SID (=5 MG CADA 24H VO) HASTA NUEVO ANÁLISIS	0
17	2019-08-12 12:13:17	2019-08-12 12:13:17	52	PROTEINURIA	2019-07-30		1	2	PROTEINURIA OBSERVADA EN ANÁLISIS INICIAL CON UPC ELEVADO, ASOCIADA A HIPOALBUMINEMIA,	PROTEINURIA	2	1	BENACEPRILO 0.25 MG/KG SID (= BANACEP-5, 1/2 COMPR CADA 24H VO)	0
18	2019-08-14 15:18:04	2019-08-14 15:18:04	46	MEJORÍA HIPOALBUMINEMIA	2019-07-19		1	1	SEGÚN EL ANÁLISIS DE FECHA 18/07/19 LA HIPOALBUMINEMIA HA MEJORADO PASANDO DE 1.6 A 2.0 g/dL (SIGUE HIPOALBUMINÉMICO PERO YA ES POCO PROBABLE EL TROMBOEMBOLISMO)	MEJORÍA HIPOALBUMINEMIA	2	1	SE SUSPENDE LA ADMINISTRACIÓN DE ACIDO ACETIL-SALICÍLICO QUE SE INTRODUJO UN MES ATRÁS PARA EVITAR EL RIESGO TROMBOEMBÓLICO. SIGUE CON ALOPURINOL, BENACEPRILO Y EL PRODUCTO EN ESTUDIO.	0
19	2019-08-14 15:21:24	2019-08-14 15:21:24	46	PERSISTENCIA DE PROTEINURIA	2019-07-19		1	1	LA PROTEINURIA OBSERVADA EN URIANÁLISIS DE 18/07/2019 HA MEJORADO CON RESPECTO AL ANTERIOR, PERO EL UPC SIGUE ELEVADO POR ENCIMA DE 1.071	PROTEINURIA	2	1	SE MANTIENE EL TTO CON BENACEPRILO A RAZÓN DE 2.5 mg SID VO JUNTO CON EL ALOPURINOL.	0
20	2019-09-26 07:20:23	2019-09-26 07:20:23	11	CORRECCIÓN PROTEINURIA	2019-09-25		1	1	HA DESAPARECIDO LA PROTEINURIA DETECTADA DESDE LA SEGUNDA VISITA AL COMIENZO DEL ESTUDIO Y QUE MOTIVÓ LA INTRODUCCIÓN DE BENACEPRILO EN LA FARMACOTERAPIA DEL CASO (RECIBIÓ 5 MG AL DIA,O SEA UNOS 0.25 MG/KG/DIA). CABE SEÑALAR QUE TRAS EL ÚLTIMO INCREMENTO DE LA DOSIS DE ALOPURINOL A LA DOSIS HABITUAL DE 10 MG/KG/12H (ESTUVO ANTERIORMENTE REDUCIDA A LA MITAD POR XANTINURIA) NO SE HA APRECIADO REAPA…	CORRECCIÓN PROTEINURIA	2	1	INTERRUMPIMOS ADMINISTRACIÓN DE BENACEPRILO. MANTENEMOS ALOPURINOL A LA DOSIS HABITUAL DE 10 MG/KG BID	0
21	2019-09-27 11:20:35	2019-09-27 11:24:03	11	OTITIS IZQUIERDA	2019-09-05		1	2	Otitis izquierda. Observada desde comienzos de agosto, hemos intentado manejarla con limpiadores otológicos sin corticoides (OTOCLEAN). Empeoró hasta que el 05 de septiembre observamos secreción mucoide, ulceración del epitelio del canal auditivo externo y otodinia. Se practicó un cultivo y ordenamos limpieza de oídos con una fórmula magistral de alcohol boricado de uso otológico en humana. El cu…	OTITIS POR PROTEUS SP.	2	1	CETRAXAL ÓTICO GOTAS (CIPROFLOXACINO) CADA 12H	0
22	2019-10-04 09:36:02	2019-10-04 09:36:02	63	PROTEINURIA	2019-10-04		1	1	PROTEINURIA DETECTADA EN ANALÍTICA INICIAL CON UPC POR ENCIMA DE LA UNIDAD.	PROTEINURIA	2	1	BENACEPRILO 0.25 MG/KG CADA 24H (=BANACEP 5 MG / DIA)	0
23	2019-10-04 09:39:05	2019-10-04 09:39:05	63	HIPOALBUMINEMIA	2019-10-04		1	1	LIGERA HIPOALBUMINEMIA DETECTADA EN ANÁLISIS INICIAL POR DEBAJO DE 2 G/DL QUE PUEDE SUPONER RIESGO DE FENÓMENOS TROMBÓTICOS	HIPOALBUMINEMIA	2	1	ASPIRINA 0.5 MG/KG SID (=10 MG EN TOTAL DE ACETILSALICILICO DIARIOS)	0
24	2019-10-10 17:02:53	2019-10-10 17:02:53	64	PROTEINURIA	2019-10-05		1	1	ELEVACIÓN DEL RATIO PROTEINA/CREATININA DETECTADO EN URIANÁLISIS INICIAL	PROTEINURIA	2	1	BENACEPRILO 0.25 MG/KG (= BANACEP-5 1/2 COMPR SID)	0
25	2019-10-10 17:05:11	2019-10-10 17:05:11	64	HIPOALBUMINEMIA	2019-10-05		1	1	HIPOALBUMINEMIA DETECTADA EN ANÁLISIS BIOQUÍMICO INICIAL, PUEDE SUPONER RIESGO TROMBÓTICO PARA EL ANIMAL	HIPOALBUMINEMIA	2	1	ASPIRINA 0.5 MG/KG/DIA = DISOLVER 1 COMPR DE ACETILSALICILICO DE 100 MG EN 100 ML DE AGUA Y ADMINISTRAR 5 ML DESECHANDO EL RESTO. ADMINISTRAR DIARIAMENTE HASTA PRÓXIMO ANÁLISIS	0
26	2019-10-10 17:19:53	2019-10-10 17:19:53	67	ROTURA LIGAMENTO CRUZADO ANTERIOR EXTR. POSTERIOR	2019-10-05		1	2	INICIALMENTE COJEABA MODERADAMENTE POR SU LEISHMANIOSIS (POLIARTRITIS) Y MEJORÓ CON USO DE AINES. CUANDO VIENE A VISITA 1 A RECOGER ANÁLISIS INICIAL REFIERE TRAUMA FORTUITO EN EL COCHE Y SE OBSERVA PRUEBA DE CAJÓN ANTERIOR POSITIVA	ROTURA DE LIGAMENTO CRUZADO ANTERIOR DERECHO	2	1	CARPROFENO 75 MG CADA 24H DURANTE UN MES. EN PRÓXIMA ANALÍTICA SI SE OBSERVA ESTABILIZACIÓN DE SU LEISHMANIOSIS SE PROPONDRÁ CIRUGÍA DE TRAUMA (TTA)	0
27	2019-10-28 17:26:38	2019-10-28 17:26:38	52	CORRECCIÓN HIPOALBUMINEMIA	2019-08-30		1	1	EL ÚLTIMO ANÁLISIS MUESTRA QUE HA DESAPARECIDO LA HIPOALBUMINEMIA QUE SE ADVIRTIÓ EN EL ANÁLISIS ANTERIOR Y QUE MERECIÓ USO DE ACIDO ACETIL-SALICÍLICO PARA REDUCIR EL RIESGO DE TROMBOSIS	CORRECCIÓN DE HIPOALBUMINEMIA	2	1	SE SUSPENDE LA ADMINISTRACIÓN DE ACIDO ACETIL-SALICÍLICO.	0
28	2019-10-28 17:33:32	2019-10-28 17:33:32	52	MEJORÍA INSUFICIENTE DE PROTEINURIA	2019-08-30		1	1	LA PROTEINURIA DETECTADA EN EL ANÁLISIS INICIAL HA MEJORADO SENSIBLEMENTE CON EL TRATAMIENTO PERO EL UPC PERMANECE ELEVADO LIGERAMENTE POR ENCIMA DE 0.5 EN EL ÚLTIMO URIANÁLISIS	PERSISTENCIA DE PROTEINURIA	1	1	MANTENEMOS LA ADMINISTRACIÓN DE BENACEPRILO 0.25 MG/KG QUE SE PAUTÓ INICIALMENTE CON 1/2 COMPR DE BANACEP-5 UNA VEZ AL DÍA. MANTENER HASTA NUEVO URIANÁLISIS	0
29	2019-10-28 18:57:31	2019-10-28 18:57:31	44	CORRECCIÓN PROTEINURIA	2019-07-12		1	1	EN EL ÚLTIMO URIANÁLISIS HA DESAPARECIDO LA PROTEINURIA QUE SE DETECTÓ EN EL ANÁLISIS INICIAL Y QUE MOTIVÓ LA INTRODUCCIÓN DE BENACEPRILO EN EL TRATAMIENTO.	CORRECCIÓN PROTEINURIA	2	1	SE SUSPENDE LA ADMINISTRACIÓN DE BENACEPRILO. SEGUIMOS CON EL TRATAMIENTO PAUTADO DE ALOPURINOL + PRODUCTO EN ESTUDIO	0
30	2019-11-05 18:54:41	2019-11-05 18:54:41	67	XANTINURIA	2019-10-30		1	1	DETECTADA PRESENCIA DE CRISTALES DE XANTINA EN EL URIANÁLISIS DE LA SEGUNDA VISITA V2 GALILEI	XANTINURIA	2	1	REDUCIMOS EL ALOPURINOL A LA MITAD DE LA DOSIS HABITUAL (5 MG/KG CADA 12H) EN ESTE CASO REDONDEAMOS A 100 MG EN TOTAL CADA 12H, HASTA NUEVO URIANÁLISIS	1	0	1	0
31	2019-11-05 19:00:58	2019-11-05 19:00:58	78	PROTEINURIA	2019-10-30		1	1	PROTEINURIA IMPORTANTE DETECTADA EN URIANÁLISIS DE LA VISITA INICIAL, CON UN UPC DEL ORDEN DE 4.	PROTEINURIA	2	1	BENACEPRILO 2.5 MG CADA 24H HASTA NUEVO URIANÁLISIS	0
32	2019-11-06 11:23:43	2019-11-06 11:23:43	63	CORRECCIÓN PROTEINURIA	2019-11-06		1	1	HA DESAPARECIDO LA PROTEINURIA DETECTYADA INICIALMENTE NORMALIZÁNDOSE EL RATIO UPC EN ORINA. DURANTE ESTE MES ESTUVO RECIBIENDO BENACEPRILO 0.25 MG/KG POR ESTE MOTIVO.	CORRECCIÓN PROTEINURIA	2	1	SE SUSPENDE LA ADMINISTRACIÓN DE BENACEPRILO. SEGUIMOS CON EL RESTO DEL TRATAMIENTO.	0
33	2019-11-06 11:26:38	2019-11-06 11:26:38	63	MEJORÍA HIPOALBUMINEMIA	2019-11-06		1	1	HA REMITIDO LA HIPOALBUMINEMIA DETECTADA INICIALMENTE. EL NIVEL DE ALBÚMINA SIGUE POR DEBAJO DEL RANGO PERO POR ENCIMA DE 2.0 G/DL, ALEJANDO EL RIESGO DE TROMBOSIS.	MEJORÍA HIPOALBUMINEMIA	2	1	SE SUSPENDE LA ADMINISTRACIÓN DE ÁCIDO ACETILSALICÍLICO QUE SE INTRODUJO COMO CONSECUENCIA DEL RIESGO TROMBÓTICO DERIVADO DE LA HIPOALBUMINEMIA INICIAL.	0
34	2019-11-07 17:22:34	2019-11-07 17:22:34	67	CIRUGÍA TRAUMATOLOGÍA LIGAMENTO CRUZADO ANTERIOR R	2019-11-07		1	2	A PETICIÓN DE LA PROPIETARIA, Y HABIENDO OBSERVADO MEJORÍA DE LOS PARÁMETROS ANALÍTICOS DE SU LEISHMANIOSIS, SE SOMETE HOY A CIRUGÍA TRAUMATOLOGÍA DE SU LIGAMENTO CRUZADO ANTERIOR DE LA RODILLA RODILLA DERECHA. SE PRETENDE EVITAR QUE POSTERGANDO MÁS LA CIRUGÍA ACABE APARECIENDO UNA OSTEOARTRITIS DEGENERATIVA IRREVERSIBLE CON COJERA CRÓNICA PERMANENTE.	CIRUGÍA TRAUMATOLOGÍA LIGAMENTO CRUZADO ANTERIOR RODILLA DERECHA	2	1	TÉCNICA DE AVANCE DE LA TUBEROSIDAD TIBIAL DERECHA (TTA) CON IMPLANTE METÁLICO EN NIDO DE ABEJA. FÁRMACOS EMPLEADOS DURANTE LA CIRUGÍA: -MORFINA -DEXMEDETOMIDINA -KETAMINA -PROPOFOL -ISOFLUORANO -CEFAZOLINA -MELOXICAM FÁRMACOS ORALES PRESCRITOS PARA CASA: -CARPROFENO/24H (UN MES) -TRAMADOL/24H (2 SEMANAS) -CEFALEXINA/12H (10 DÍAS) CURAS DIARIAS CON ANTISÉPTICOS DE USO HABITUAL (YODOPOVIDONA) HAST…	0
35	2019-11-07 17:36:16	2019-11-07 17:36:16	11	CURACIÓN OTITIS IZQUIERDA	2019-09-26		1	1	LA OTOSCOPIA MUESTRA LA COMPLETA DESAPARICIÓN DE LAS LESIONES Y LA IRRITACIÓN DEL TEGUMENTO DEL CANAL AURICULAR EXTERNO, Y PRÁCTICA DESAPARICIÓN DE LAS SECRECIONES OBSERVADAS.	CURACIÓN OTITIS IZQUIERDA	2	1	SE INTERRUMPE LA ADMINISTRACIÓN DEL MEDICAMENTO CETRAXAL ÓTICO. MANTENEMOS UNA SEMANA MÁS EL USO DE ALCOHOL BORICADO OTOLÓGICO Y SUSPENDER DEFINITIVAMENTE.	0
36	2019-11-22 10:59:20	2019-11-22 10:59:55	73	XANTINURIA	2019-11-22		1	1	PRESENCIA DE CRISTALES DE XANTINA EN ORINA DETECTADA EN EL ANÁLISIS DE LA SEGUNDA VISITA (A2-073-V2).	XANTINURIA	2	1	REDUCIMOS LA DOSIS DE ALOPURINOL (ESTABA TOMANDO 150 MG, PASAMOS A 100 MG CADA 12H), MEJORAR EL LIBRE ACCESO AL AGUA DE BEBIDA Y CITAMOS PARA NUEVO URIANÁLISIS EN UN MES.	1	0	1	0
37	2019-11-25 15:31:55	2019-11-25 15:31:55	79	epistaxis	2019-11-01		3	2	epistaxis	visual	1	0		0
38	2019-11-29 11:20:35	2019-11-29 11:20:47	78	DESAPARICIÓN PROTEINURIA	2019-11-29		1	1	HA DESAPARECIDO LA PROTEINURIA DETECTADA INICIALMENTE QUE MERECIÓ TRATAMIENTO CON BENACEPRILO.	DESAPARICIÓN PROTEINURIA	2	1	SE SUSPENDE LA ADMINISTRACIÓN DE BENACEPRILO. SEGUIMOS CON EL RESTO DEL TRATAMIENTO.	0
39	2019-12-05 16:53:52	2019-12-05 16:53:52	91	PROTEINURIA	2019-12-04		1	1	PROTEINURIA DETECTADA EN ANÁLISIS INICIAL CON UN UPC DE 1.81	PROTEINURIA	2	1	BENACEPRILO 0.25 MG/KG SID	0
40	2019-12-20 10:27:21	2019-12-20 10:27:21	46	PERSISTENCIA PROTEINURIA	2019-12-20		1	1	EL ÚLTIMO ANÁLISIS SIGUE MOSTRANDO PROTEINURIA AUNQUE HA MEJORADO RESPECTO DEL ANTERIOR, EL UPC ESTÁ POR ENCIMA DE 0.6	PROTEINURIA	2	0	MANTENEMOS EL BENACEPRILO 2.5 MG SID JUNTO CON ALOPURINOL 50 MG BID (DOSIS TOTAL) ADEMÁS DEL MEDIO COMPRIMIDO DIARIO DEL PRODUCTO EN ESTUDIO	0
41	2020-01-07 16:42:13	2020-01-07 16:42:13	91	PROTEINURIA PESISTENTE	2020-01-02		1	1	EN EL ANÁLISIS DE LA SEGUNDA VISITA GALILEI SEGUIMOS OBSERVANDO LA IMPORTANTE PROTEINURIA QUE JUSTIFICÓ LA INTRODUCCIÓN DE BENACEPRILO EN EL TRATAMIENTO.	PROTEINURIA	2	1	MANTENEMOS EL BENACEPRILO A RAZÓN DE 10 MG/DIA DOSIS TOTAL (APROX. 0.25 MG/KG SID), ADEMÁS DEL ALOPURINOL Y EL PRODUCTO EN ESTUDIO.	0
42	2020-01-10 19:23:28	2020-07-03 11:12:09	82	XANTINURIA	2019-12-11		1	1	CRISTALES DE XANTINA OBSERVADOS EN EL ÚLTIMO URIANÁLISIS	XANTINURIA	2	1	REDUCIMOS LA DOSIS DE ALOPURINOL A LA MITAD (5 MG/KG BID) DOSIS TOTAL PARA EL ANIMAL: 50 MG BID MODIFICACIÓN DE LA DOSIS IMPLEMENTADA EL 13/12/2019	1	0	1	0
43	2020-02-07 16:35:25	2020-02-07 16:35:25	104	CONJUNTIVITIS	2020-01-31		1	1	EMPEORAMIENTO DE CONJUNTIVITIS, HPEREMIA Y SECRECIONES OCULARES MUCOIDES, BILATERAL. TEST SCHIRMER OK (<10 mm EN 1 MIN)	CONJUNTIVITIS	2	1	ACULAR COLIRIO (KETOROLOACO) CADA 8H SOLIGENTAL COLIRIO (GENTAMICINA) CADA 8H DEJAR 10 MIN ENTRE AMBOS FÁRMACOS. LIMPIEZA PREVIA CON SUERO FISIOLÓGICO.	0
44	2020-02-07 17:02:11	2020-02-07 17:02:11	103	ENFERMEDAD PERIODONTAL	2020-01-29		1	2	PERIODONTITIS, RETRACCIÓN GINGIVAL A NIVEL DE CANINOS SUPERIORES Y HALITOSIS	ENFERMEDAD PERIODONTAL	2	1	STOMORGYL -10 (ESPIRAMOCINA + METRONIDAZOL): 1/2 COMPR. DIARIO DENTICAN SPRAY (CLORHEXIDINA) : 2 NEBULIZACIONES DIARIAS	0
45	2020-03-24 18:18:09	2020-03-24 18:18:09	8	URIANÁLISIS COMPATIBLE CON INFECCIÓN DE ORINA	2020-03-18		1	1	EL PROPIETARIO NO HA OBSERVADO ALTERACIONES EN HÁBITOS URINARIOS, PERO EL URIANÁLISIS ARROJA BACTERIURIA, PH ELEVADO Y CRISTALES DE ESTRUVITA (ORINA EXTRAIDA POR CISTOCENTESIS) SI BIEN NO SE HACE REFERENCIA A PRESENCIA O NO DE LEUCOCITOS.	INFECCIÓN DE ORINA	2	1	AMOXICILINA + CLAVULÁNICO 500 MG CADA 12H DURANTE 10 DIAS. AL FINALIZAR EL TRATAMIENTO SE PRACTICARÁ UROCULTIVO DE CONFIRMACIÓN.	0
46	2020-04-07 18:17:12	2020-04-07 18:17:12	8	UROCULTIVO NEGATIVO	2020-04-06	2020-04-07	1	1	TRAS FINALIZAR TRATAMIENTO ANTIBIÓTICO CON AMOXICILINA + CLAVULÁNICO A CAUSA DE INFECCIÓN DE ORINA DETECTADA EN ÚLTIMO CONTROL ANALÍTICO, HEMOS PRACTICADO UROCULTIVO CON RESULTADO NEGATIVO.	CURACIÓN INFECCIÓN DE ORINA	2	1	SE HA ABANDONADO TRATAMIENTO ANTIBIÓTICO DESDE FECHA 31/03/2020. HACE YA UN AÑO DESDE EL INICIO DEL ESTUDIO, POR LO QUE TAMPOCO TOMA YA ALOPURINOL. ACTUALMENTE ESTÁ SÓLO CON EL PRODUCTO EN ESTUDIO.	0
47	2020-04-23 15:20:00	2020-04-23 17:20:44	91	DIARREA	2020-04-07		1	1	HECES BLANDAS, PASTOSAS Y MUCOIDES, NO LÍQUIDAS. AL FROTIS FECAL FRESCO NO SE OBSERVAN FORMAS PARASITARIAS (NO HAY PROTOZOOS, NI HUEVOS DE NEMATODOS O CESTODOS). NO HA RESPONDIDO AL MANEJO DIETÉTICO Y CON PROBIÓTICOS DURANTE LAS ÚLTIMAS DOS SEMANAS. HA PERDIDO ALGO DE PESO. HA SIDO DIAGNOSTICADO EN OTRO VET DE UN ECEMA AGUDO HÚMEDO EN CARA MEDIAL MUSLO IZQDO Y LO TRATARON 4 DIAS CON FUCIDINE-H (A…	ENTERITIS (COLITIS) + HOTSPOT	2	0	POR AHORA SEGUIMOS CON MANEJO DIETÉTICO (ARROZ / PASTA COCIDA CON CARNE DE POLLO, ZANAHORA Y MANZANA RALLADA) + PROBIÓTICOS (FORTIFLORA) MIENTRAS ESPERAMOS RESULTADOS ANALÍTICOS SUSTITUIMOS POMADA FUCIDINE-H POR POMADA ANTIBIOTICA LIADE (OLIMIXINA B + BACITRACINA + NEOMICINA)	0
48	2020-05-12 17:35:42	2020-06-01 09:53:56	73	PERSISTENCIA XANTINURIA	2020-04-27		1	1	A PESAR DE MANTENER DOSIS REDUCIDAS DE ALOPURINOL (100MG CADA 12H) PERSISTE CRISTALURIA DE XANTINA.	XANTINURIA	2	1	AJUSTAMOS AÚN MÁS LA DOSIS DE ALOPURINOL A 5 MG/KG BID QUE EN CASO DE LA PERR SON 75 MG BID (DOSIS PARA 15 KG)	1	0	1	0
49	2020-05-13 18:58:09	2020-05-13 18:58:09	11	PROTEINURIA	2020-05-09		1	1	PROTEINURIA DETECTADA EN ÚLTIMO ANÁLISIS CON UN UPC=0.627	PROTEINURIA	1	1	BENACEPRILO 5 MG SID	0
50	2020-06-04 09:40:20	2020-06-19 11:07:30	44	PIODERMA PROFUNDA Y PRURITO	2020-06-03		1	2	FORUNCULOSIS, FOLICULITIS, COLLARETES EPIDÉRMICOS Y COSTRAS ASOCIADAS A CUADRO PRURÍTICO DE UN PAR DE SEMANAS DE EVOLUCIÓN, INTERESA SOBRETODO AL PECHO, AXILAS Y VIENTRE GLABRO. DESCAMACIÓN SEBORREICA LEVE EN EL LOMO. REFIEREN APARENTE PÉRDIDA DE PESO Y DE ACTIVIDAD. FEBRÍCULA 39.5ºC. LINFADEOPATÍA DE POPLÍTEOS. TRATADO CON FLURALANER (BRAVECTO) HACE DOS SEMANAS, SIN ECTOPARÁSITOS OBSERVABLES.	PIODERMA PROFUNDA	1	1	ANTIBIÓTICO - ENROFLOXACINA 150 MG SID CHAMPÚ DOUXO-PYO: DOS BAÑOS SEMANALES	0
51	2020-06-19 11:20:27	2020-06-20 10:35:41	91	DIARREA PERSISTENTE - IPE	2020-05-15		1	1	TRAS CONSULTA EXTRAORDINARIA MOTIVADA POR LA DIARREA PERSISTENTE, SE PRACTICÓ TEST TLI CON RESULTADO RELATIVAMENTE BAJO PARA LA RAZA, CONCLUYENDO EN LABORATORIO QUE EL RESUTLADO ES COMPATIBLE CON INSUFICIENCIA PANCREÁTICA EXOCRINA	INSUFICIENCIA PANCREÁTICA EXOCRINA	2	1	LYPEX (COMPLEMENTO PANCREÁTICO NUTRICIONAL) 1 CÁPSULA 3 VECES/DIA (ABRIR Y MEZCLAR EL CONTENIDO CON LA RACIÓN DE COMIDA).	0
52	2020-06-19 11:22:35	2020-06-19 11:22:35	91	XANTINURIA	2020-06-06		1	1	PRESENCIA DE CRISTALES DE XANTINA (>20 / CAMPO) EN ORINA	XANTINURIA	2	1	REDUCIMOS ALOPURINOL A 5 MG/KG BID =200 MG CADA 12H.	1	0	1	0
53	2020-06-20 10:35:21	2020-06-20 10:35:21	91	CAMBIO TRATAMIENTO IPE	2020-06-20		1	1	LA PROPIETARIA SOLICITA CAMBIAR TRATAMIENTO DE INSUF. PANCREÁTICA EXOCRINA (ACTUALMENTE CON LYPEX, 3 CÁPSULAS DIARIAS REPARTIDAS EN TRES RACIONES DE COMIDA) POR UN TRATAMIENTO DE MEDICINA HUMANA (PANKREOFLAT) POR MOTIVOS ECONÓMICOS	INSUF. PANCREÁTICA EXOCRINA - CAMBIO DE TRATAMIENTO	2	1	PRESCRIBIMOS PANKREOFLAT , 2 COMPR. EN CADA UNA DE LAS 3 RACIONES DIARIAS (PANKREOFLAT CONTIENE BASTANTE MENOS ACTIVIDAD LIPASA, AMILASA Y PROTEASA QUE LYPEX, Y ADEMÁS CONTIENE DIMETICONA)	0
54	2020-06-29 18:23:09	2020-06-29 18:23:09	44	PERSISTENCIA PIODERMA PROFUNDA	2020-06-29		1	2	PESE A TRATAMIENTO PROLOGNADO CON ENROFLOXACINA 150 MG DIARIOS Y CHAMPÚ DOUXO PYO (DOS BAÑOS SEMANALES) PERSISTEN LESIONES DE FORUNCULOSIS, ALGUNAS COSTRAS Y DESCMACIÓN, HA REMITIDO EL PRURITO.	PIODERMA PROFUNDA	2	1	CAMBIAMOS ANTIBIÓTICO A CEFALEXINA: 30 MG/KG CADA 12H (EN TOTAL 1000 MG CADA 12H)	0
55	2020-07-06 07:55:16	2020-07-06 07:55:16	159	PROTEINURIA	2020-07-05		1	1	PROTEINURIA DETECTADA EN ANÁLISIS INICIAL	PROTEINURI	2	1	BENACEPRILO 2.5 MG SID	0
56	2020-07-14 10:17:49	2020-07-14 10:17:49	13	Visita extra en Abril para exploracao de Pu/Pd	2020-04-24	2020-06-14	3	1	Poliuria/polidipsia /incontinencia. USG 1024. Aumento de las adrenales à la ecografia abdominal	Suspeita de SIndrome de Cushing (pero nao quiseram hacer teste funcional)	1	0	Ainda nao quiseram tratar	0
57	2020-07-14 12:32:50	2020-07-14 12:32:50	159	FALLO RENAL CRÓNICO	2020-07-14		1	3	ÚLTIMAMENTE CON EL TRATAMIENTO SE HA IDO DESARROLLANDO APATÍA, ANOREXIA/HIPOOREXIA, VÓMITOS, DESHIDRATACIÓN. LA ANALÍTICA (MUESTRA OBTENIDA AYER) ARROJA UN IMPORTANTE EMPEORAMIENTO DE LA FILTRACIÓN RENAL. ELEVACIÓN DEL UPC, CREATININA 3.0, ANEMIA, HIPOCALCEMIA E HIPERFOSFATEMIA. ACTUALMENTE SE CLASIFICARÍA COMO FALLO RENAL IRIS III Y LEISHVET IV, POR LO QUE DEBE ABANDONAR EL ESTUDIO. MAL PRONÓSTI…	FALLO RENAL CRÓNICO	2	1	SE SUSPENDE ADMINISTRACIÓN DE GLUCANTIME, MANTENEMOS SOLAMENTE ALOPURINOL E INCOPRPORAMOS ANTIEMÉTICOS (MAROPITANT) Y PROTECTORES GÁSTRICOS (OMEPRAZOL). ABANDONA EL ESTUDIO.	1	1	0	0
58	2020-07-23 18:20:42	2020-07-23 18:20:42	44	CURACIÓN PIODERMA PROFUNDA	2020-07-23		1	1	DESPUÉS DE UN MES DE TRATAMIENTO CON CEFALEXINA Y CHAMPÚ DOUXO PYO YA SE HA PRODUCIDO LA COMPLETA DESPARICIÓN DE LAS LESIONES DE FOLICULITIS Y FORUNCULOSIS, NO HAY PRURITO NI DESCAMACIÓN. PELO BRILLANTE, ESTÁ RECUPERANDO PESO. BUEN NIVEL DE ACTIVIDAD.	CURACIÓN DE PIODERMA PROFUNDA	2	0	INTERRUMPIMOS TRATAMIENTO ANTIBIÓTICO. MANTENER UN PAR DE SEMANAS MÁS EL TRATAMIENTO TÓPICO CON EL CHAMPÚ	0
59	2020-07-29 09:22:32	2020-07-29 09:22:32	91	SUSPENSIÓN TRATAMIENTO IPE	2020-07-27		1	1	LA PROPIETARIA FINALMENTE HA DECIDIDO SUSPENDER LA ADMINISTRACIÓN DE PANKREOFLAT DADO QUE NO OBSERVÓ UNA MEJORÍA PATENTE DE LAS DEPOSICIONES BLANDAS, ACTUALMENTE NO ADMINISTRA PANKREOFLAT NI EL LYPEX RECOMENDADO. LAS HECES SON A VECES MÁS BLANDAS, A VECES MÁS MOLDEADAS AUNQUE NUNCA COMPLETAMENTE NORMOFORMADAS. POR MOTIVOS ECONÓMICOS, RECHAZAN ADMINISTRAR LYPEX.	SUSPENSIÓN TRATAMIENTO CON PANKREOFLAT	2	0	RECOMENDAMOS ADMINISTRAR LYPEX, PERO POR MOTIVOS ECONÓMICOS LO RECHAZAN. RECOMIENDO MANTENER UNA VIGILANCIA ESTRICTA DEL PESO Y LA DIETA (PIENSO DE ALTA DIGESTIBILIDAD O DIETA CASERA A BASE DE POLLO, PAVO O CARNE MAGRA PICADA BIEN COCINADAS, CON ARROZ O PASTA MUY COCIDOS Y SIN ACEITES PARA REDUCIR CONTENIDO DE GRASAS, ROMPER FÁCILMENTE LAS CADENAS DE ALMIDÓN Y FACILITAR LA DIGESTIÓN DE PROTEÍNAS.	0
60	2020-07-31 11:15:47	2020-07-31 11:15:47	78	XANTINURIA	2020-05-06		1	1	CRITALESDE XANTINA DETECTADOS EN ORINA EN RECIENTE ANÁLISIS	XANTINURIA	2	1	REDUCCIÓN DE ALOPURINOL A 100 MG/12H (ESTABA RECIBIENDO 150 MG BID) DEBIDO A RETRASO EN LA ENTREGA DE RESULTADOS, INICIA LA REDUCCIÓN DE DOSIS EL 23/06/2020	1	0	1	0
61	2020-09-03 16:27:08	2020-09-03 16:27:08	91	REMISIÓN DIARREAS	2020-09-03		3	1	EN CONTROL TELEFÓNICO V5 EL PROPIETARIO REFIERE QUE LAS HECES HAN VUELTO A SER PROGRESIVAMENTE MOLDEADAS SIN NECESIDAD DEL TRATAMIENTO QUE SE INTRODUJO (PRIMERO CON LYPEX, DESPUÉS CON PANKREOFLAT) CUANDO SE DESCUBRIÓ INSUFICIENCIA PANCREÁTICA EXOCRINA SEGÚN LOS ANÁLISIS OBTENIDOS EN 23/04/20 Y 06/05/20.	DESAPARICIÓN DIARREAS	2	0	EN PRÓXIMOS ANÁLISIS DENTRO DE 3 MESES CONTROLAREMOS LOS VALORES DE LIPASA Y AMILASA PANCREÁTICAS.	0
62	2020-09-07 17:23:05	2020-09-07 17:23:05	78	OLIGO/ANURIA	2020-09-07		1	3	ATENDIDO CON OBSTRUCCIÓN URINARIA, REQUIERE MANIOBRA DE UROHIDROPROPULSIÓN RETRÓGRADA PARA DESOBSTRUCCIÓN URETRAL. LA RX NO LOCALIZA NINGÚN UROLITO RADIODENSO VISIBLE EN URETRA NI EN VEJIGA. ESTÁ SIENDO TRATADO CON DOSIS BAJAS DE ALOPURINOL A CAUSA DE XANTINURIA DETECTADA EN ÚLTIMO URIANÁLISIS. NUESTRAS PRUEBAS SEÑALAN FALLO RENAL POSTRENAL CON ELEVACIÓN DE UREMIA Y CREATININEMIA. LA ECOGRAFIA MU…	OBSTRUCCIÓN URETRAL, PRESUMIBLEMENTE POR UROLITOS DE XANTINA	1	1	UROHIDROPROPULSIÓN RETRÓGRADA, SONDAJE URETRAL Y LAVADOS VESICALES CON SUERO FISIOLÓGICO. TOMAMOS MUESTRAS PARA UROCULTIVO Y ANTIBIOGRAMA. FLUIDOTERAPIA CON SUERO FISIOLÓGICO PARA PROMOVER DIURESIS. SE INICIA TRATAMIENTO CON AMOXICILINA/CLAVULÁNICO A LA ESPERA DE UROCULTIVO.	1	0	1	0
63	2020-09-09 09:02:21	2020-09-09 09:02:21	78	OBSTRUCCIÓN URETRAL	2020-09-08	2020-09-09	1	3	TRAS EL TRATAMIENTO DE AYER LA OBSTRUCCIÓN URETRAL EXPERIMENTÓ UN ALIVIO TEMPORAL Y ESTA MAÑANA HA RECIDIVADO. EN SONDAJE LOCALIZAMOS LA OBSTRUCCIÓN INMEDIATAMENTE CAUDAL AL HUESO PENEANO. ECOGRÁFICAMENTE OBSERVAMOS GRAN CANTIDAD DE SEDIMENTO Y PARTÍCULAS HIPERECOICAS VESICALES. RADIOLÓGICAMENTE NO SE OBSERVAN UROLITOS RADIODENSOS. SE DESOBSTRUYE MEDIANTE IRRIGACIÓN, SE VACÍA LA VEJIGA Y SE PRACT…	OBSTRUCCIÓN URETRAL	2	1	URETROSTOMIA ESCROTAL PERMANENTE. RETIRADA DEL ALOPURINOL COMO CAUSANTE ETIOLÓGICO PRESUNTIVO DE UROLITIASIS POR XANTINA, Y RETIRADA DEL ESTUDIO.	1	0	1	0
64	2020-09-16 15:54:05	2020-09-16 15:54:05	13	Infeção urinária em Setembro de 2020	2020-09-12	2020-09-16	1	1	Polaquiuria, poliuria/polidipsia	Cistite Bacteriana	2	1	Enrofloxacina 5mg/kg/dia 15 dias	0
65	2020-09-16 15:54:53	2020-09-16 15:54:53	13	Cirurgia - Corpo estranho digestivo	2020-09-16		1	2	Vomito e anorexia	Corpo estranho obstrutivo Digestivo	2	1	Tratamento cirurgico. Enterotomia e sonda de alimentação	0
66	2020-09-18 08:26:42	2020-09-18 08:26:42	131	POSIBLE INGESTIÓN DE RODENTICIDAS	2020-09-17		3	1	LA PROPIETARIA REFIERE QUE EL PERRO PODRÍA HABER TENIDO ACCESO A PASTILLAS DE VENENO MATARRATAS (BROMADIOLONA) AUNQUE NO PUEDE ASEGURARLO. HA ENCONTRADO UNA PASTILLA MORDISQUEADA PERO TIENE VARIOS PERROS, PUDO SER CUALQUIERA.	POSIBLE INTOXICACIÓN CON BROMADIOLONA	1	1	ANTE LA DUDA SE OPTA POR INTRODUCIR TRATAMIENTO ORAL CON FITOMENADIONA (VITAMINA K1) 100 MG/DIA DURANTE LAS PRÓXIMAS 4 SEMANAS.	0
67	2020-10-15 14:51:05	2020-10-15 14:51:05	16	Dolor cutáneo postinyección Glucantime	2020-10-14		4	2	Inflamación cutánea (abultamientos dolorosos de 3-4cm. en puntos de inyección del Glucantime)	Granuloma postinyección	2	1	Suspensión temporal del Glucantime y se añade Robenacoxib 20mg: 1comp./24h	1	1	0	0
68	2020-11-17 18:15:45	2020-11-17 18:15:45	73	TUMOR MAMARIO	2020-11-03		1	2	EN FECHA 03/11/2020 SE HA SOMETIDO A CIRUGÍA POR HALLAZGO DE TUMOR MAMARIO EN 5MI CON EXTENSIÓN A GANGLIO INGUINAL, JUNTO CON DOS PEQUEÑOS NÓDULOS EN 3MD Y 5MD. EL ESTUDIO RADIOLÓGICO DE TÓRAX NO HALLÓ EVIDENCIAS DE METÁSTASIS PULMONAR. LA BIOPSIA POSTQUIRÚRGICA DEMOSTRÓ CARCINOMA SÓLIDO MALIGNO DE ALTO GRADO Y COMEDOCARCINOMA EN LA MAMA INGUINAL IZQUIERDA CON INFILTRACIÓN VASCULAR LINFÁTICA Y EX…	CARCINOMA SÓLIDO MAMARIO DE ALTO GRADO Y COMEDOCARCINOMA MALIGNOS	2	1	MASTECTOMIA EN BLOQUE DE LAS MAMAS 4MI+5MI Y LINFADENECTOMIA INGUINAL CON LUMPECTOMIA DE 3MD Y 5MD. SE HA EMPLEADO AINES (CARPROFENO) Y ANTIBIÓTICO (AMOXICILINA+CLAVULÁNICO). EL RESULTADO POSTQUIRÚRGICO HA SIDO MUY FAVORABLE. DURANTE LA INTERVENCIÓN SE RESOLVIÓ UNA PEQUEÑA HERNIA INGUINAL IZQDA HALLADA Y NO ADVERTIDA CON ANTERIORIDAD. NO OBSTANTE EL PRONÓSTICO ES RESERVADO/DESFAVORABLE A MEDIO PL…	0
69	2020-12-28 18:16:26	2020-12-28 18:16:26	73	CONJUNTIVITIS	2020-12-28		3	1	HIPEREMIA CONJUNTIVAL Y SECRECIÓN LAGRIMAL MUCOIDE ASOCIADOS A HIPOSECRECIÓN LAGRIMAL (SCHIRMER < 8 MM BILATERAL) Y LAGOFTALMOS PROPIO RACIAL.	CONJUNTIVITIS	2	1	LAVADOS CON SUERO FISIOLÓGICO TOBREX COLIRIO CADA 8H LIPOLAC (CARBÓMERO HUMECTANTE) CADA 8H	0
70	2021-04-30 09:52:48	2021-04-30 09:52:48	176	Cristaluria de xantina mantenida	2021-03-10	2021-04-05	4	2	Cristaluria de xantina aún reduciendo la dosis de alopurinol	Xantinuria	2	0	Se retira Alopurinol por cristaluria	0
71	2021-07-30 18:05:34	2021-07-30 18:05:34	44	REAPARICIÓN PIODERMA	2021-06-21	2021-07-19	1	1	FOLICULITIS, PÚSTULAS Y COSTRAS ENEL TRONCO. PRURITO DE APARICIÓN RECIENTE. DERMATOSIS EXFOLIATIVA LEVE +/- GENERALIZADA , ALOPECIA Y DESCAMACIÓN PERIOCULAR, EN LA TRUFA Y PERILABIAL (QUEILITIS).	PIODERMA	1	1	CEFALEXINA 100 MG BID CHAMPÚ ANTISÉPTICO C/CLORHEXIDINA (DOUXO PYO) 2 BAÑOS SEMANALES. ÁCIDOS GRASOS ESENCIALES (ATOPIVET, 2 CÁPS. /DIA) 19/07/21 SE CONFIRMA EVOLUCIÓN FAVORABLE DEL ANIMAL. LA ANALÍTICA CORROBORA QUE NO HUBO REACTIVACIÓN DE LA LEISHMANIOSIS,	0
72	2021-10-08 12:04:57	2021-10-08 12:08:48	67	COLECISTITIS	2021-04-15		1	1	HALLAZGO DE ELEVACIÓN DE LA FAL Y DE LA GGT EN ANÁLISIS DE FECHA 08/04/21 . LA ECO CONFIRMA PRESENCIA DE BARRO BILIAR Y LIGERO ENGROSAMIENTO DE LA PARED DE LA VESÍCULA BILIAR. PARÉNQUIMA HEPÁTICO LIGERAMENTE HETEROGÉNEO DE MODO DIFUSO, COMPATIBLE CON EL ASPECTO QUE SE ESPERA EN ANIMALES DE SU EDAD. TAMBIÉN A NIVEL ESPLÉNICO SE OBSERVA CIERTA AFECCIÓN DIFUSA HETEROGÉNEA SIN MAYOR INTERÉS CLÍNICO. …	COLECISTITIS	1	1	HEPATOPROTECTORES (HEPATOSIL) + ÁCIDO URSODESOXICÓLICO (URSOCHOL, 1 COMPR 150 MG DIARIO)	0
73	2021-10-08 12:08:18	2021-10-08 12:08:18	67	PERSISTENCIA COLECISTITIS	2021-10-08		1	1	PERSISTEN ALTERACIONES DE LA ALT Y LA FAL EN EL ÚLTIMO ANÁLISIS. SIN OTRAS REPERCUSIONES CLÍNICAS EVIDENTES EN EL ANIMAL.	PERSISTENCIA COLECISTITIS	1	1	SEGUIR TRATANDO CON HEPATOPROTECTORES + URSOCHOL-150 UN COMPR. SID	0
74	2021-10-19 11:58:55	2021-10-19 11:58:55	85	embarazo y parto	2021-08-05	2021-08-19	3	1	la propietaria detecta q esta engordando, al hacer la ecografía detectamos q esta embarazada y a las dos semanas parió	embarazo	2	0		0
75	2021-11-17 12:43:41	2021-11-17 12:43:41	131	OTITIS	2021-10-26		1	2	Otitis bilateral con otodinia, sacudidas de cabeza y secreción oscura observada desde el 26/10/21. Ha sido tratada con limpiadores otológicos sin corticoides (Abelia glycozoo) con mejoría relativa. La pasada semana (11/11/21) se practicó otocultivo obteniendo crecimiento de Proteus mirabilis sensible a quinolonas y ausencia de levaduras.	Otitis por Proteus mirabilis	2	1	CETRAXAL ÓTICO (Ciprofloxacino) cada 12h Inicia tratamiento el 17/11/21	0
76	2022-04-22 17:22:26	2022-04-22 17:24:02	131	OTITIS EXTERNA CRÓNICA Y OTITIS MEDIA	2022-04-11		1	2	OTITIS CRÓNICA BILATERAL, CON ESTENOSIS DEL CAE. BAJO SEDACIÓN SE PRACTICA RX QUE OBJETIVA OPACIFICACIÓN LEVE DE BULLA TIMPÁNICA IZQUIERDA. LA OTOSCOPIA, CITOLOGÍA Y CULTIVO OBJETIVAN EPITELIO HIPERPLÁSICO, PRESENCIA DE ABUNDANTES LEVADURAS DE MALASSEZIA PACHIDERMATIS Y AUSENCIA DE CRECIMIENTO DE BACTERIAS. FIEBRE 39.7ºC. REFIEREN PRURITO VARIABLE Y MORDISQUEO DE LAS PATAS, NO SE ADVIERTE ERITEMA…	OTITIS EXTERNA BILATERAL CRÓNICA E HIPERPLÁSICA POR MALASSEZIA + OTITIS MEDIA IZQUIERDA. POSIBLE DERMATITIS ATÓPICA.	2	1	LAVADO ÓTICO CON OTOPROF (DIOCTIL SULFOSUCCINATO + PERÓXIDO DE CARBAMIDA) SEGUIDO DE IRRIGACIONES CON BETADINE DILUIDO PARA LIMPIEZA DEL CAE. POSTERIOR TRATAMIENTO OTOLÓGICO CON NEPTRA (FLORFENICOL + TERBINAFINA + MOMETASONA). TRATAMIENTO SISTÉMICO CON PREDNICORTONE-20 (PREDNISOLONA 20 MG/SID = 1 MG/KG) A DOSIS REDUCIBLES POR MITAD SEMANALMENTE; Y TRATAMIENTO SISTÉMICO CON AMOXICILINA + CLAVULÁNI…	0
77	2022-05-11 15:23:37	2022-05-11 15:23:37	131	RESOLUCIÓN COMPLETA DE LA OTITIS	2022-05-11		1	1	HAN DESAPARECIDO COMPLETAMENTE LOS SIGNOS DE OTODINIA, SACUDIDAS Y SECRECIÓN ÓTICA. A LA OTOSCOPIA APENAS QUEDA CIERTA SECRECIÓN RESIDUAL, EL CONDUCTO AUDITIVO EXTERNO EN AMBOS OIDOS ESTÁ EXPEDITO Y SE HA DESINFLAMADO DE MANERA MUY NOTABLE, DE MODO QUE LA OTOSCOPIA YA NO ES DOLOROSA.	RESOLUCIÓN OTITIS	2	0	ACTUALMENTE YA NO LLEVA NINGÚN TIPO DE CORTICOIDE (ÚLTIMA DOSIS ORAL: HACE 5 DIAS, UNA DOSIS DE 5 MG EN TOTAL (=0.25 MG /KG, DESPUÉS DE TOMAR ESTA DOSIS EN DÍAS ALTERNOS DURANTE LA SEMANA ANTERIOR). HA PERMANECIDO TODO ESTE TIEMPO CON SU TRATAMIENTO DE PRODUCTO EN ESTUDIO. TERMINÓ EL TRATAMIENTO ANTIBIÓTICO HACE 14 DIAS (AMOXICILINA+CLAVULÁNICO).	0

## Sheet: lab
																																		Características organolépticas			Tira orina
						Hematies	Hematocrito	Hemoglobina	Reticulocitos	Leucocitos	Plaquetas	Proteínas totales	Albumina	Globulinas	Índice ALB/GOB	CRP	Haptoglobina	Ferritina	PON1	CK	AST	ALT	FAL	GGT	Bilirrubina total	Colesterol	Triglicéridos	Amilasa	Urea	Creatinina	Glucosa	Calcio	Fósforo	Transpariencia	Color	Gravedad Específica (Densidad)	pH	Leucocitos	Proteínas	Glucosa	Cuerpos cetónicos	Urobilinógeno	Bilirrubina	Sangre	Sedimento
						(x106/µL)	(%)	(g/dL)	(x106/µL)	(x103/µL)	(x103/µL)	(g/dL)	(g/dL)	(g/dL)		(µg/mL)	(g/L)	(µg/L)	(UI/mL)	(UI/L)	(UI/L)	(UI/L)	(UI/L)	(UI/L)	(mg/dL)	(mg/dL)	(mg/dL)	(UI/L)	(mg/dL)	(mg/dL)	(mg/dL)	(mg/dL)	(mg/dL)												Eritrocitos	Leucocitos	Cilindros	Cristales xantina	Cristales estruvita
ID	NOMBRE	CÓDIGO	VISITA	Fecha Recepción muestras	CÓDIGO MUESTRA	(5,69-8,56)	(37-58)	(13,7-20,60)	(<0,06)	(5,20-14)	(175-588)	(5,4-7,7)	(2,5-3,6)	(2,6-3,8)		(<12)	(<3)	(60-190)	(3-4,3)	(30-360)	(<50)	(<50)	(25-190)	(1-6,5)	(<0,40)	(120-300)	(30-200)	(250-1300)	(20-50)	(0,5-1,5)	(70-110)	(9,6-11,7)	(4-8)					(Negativo: 0; Positivo: 1)							(1=SÍ; 0=NO)
001	HCV-CEU	V2	V0	2019-02-26	V2-001-V0	5.19	43	11.4		7.49	152	8.1	2.7	5.4	0.5	6.1	4.6	1183.2	3.2	126	30	67	301	2.1	0.18	246	276	1861	72.7	1.1	65	10.5	5.5	SI	AMARILLO	1016	5	1	0	0	0	0	0	1	0	0	0	0	0
002	CV Dínos	MU2	V0	2019-02-25	MU2-002-V0	8.03	53	16.5		5.94	183	6.9	3	3.9	0.77	12.5	5.2	482.2	3.1	150	38	57	98	1.8	0.13	142	39	1080	36	0.8	97	9.4	3.2	LIGERA TURBIDEZ	AMARILLO	1041	9	0	1	0	0	0	0	0	0	0	0	0	0
			V2	2019-04-15	MU2-002-V2	7.61	48.1	16.4	0.064	9.03	245	7.8	3.05	4.8	0.64	15.8	4.58	284	3.18	247.2	35	79.4	112.4	9.3	0	165.04	41.64	1450.9	43.4	1	105	9.56	2.75	SI	AMARILLO	1030	6	0	1	0	0	0	0	0	0	0	0	0	0
			V3E	2019-06-18	MU2-002-V3E	6.72	43.6	14.4	0.023	10.59	345	6.21	2.69	3.5	0.77	24.4	5.24	151.2	3.01	187.1	38.7	58.3	212.6	5.5	0.07	153.54	98.12	860.5	44.9	1.25	93.4	10.51	3.41	SI	AMARILLO	1024	6.5	0	1	0	0	0	0	0	0	0	0	0	0
			V4	2019-09-24	MU2-002-V4	8.03	52.7	17.5	0.059	8.97	202	6.54	3.25	3.3	0.98	2.7	4.37	166	4.09	361.3	48.3	92.9	64.2	2.9	0.1	158.87	89.76	1020.5	42.8	0.98	93	9.79	3.6	TRANSPARENTE	AMARILLO	1036	9	0	1	0	0	0	0	0	0	0	0	0	0
			V6	2020-04-29	MU2-002-V6	8.77	58.4	19.3	0.081	6.65	340	6.8	3.59	3.2	1.12	1.5	3.61	156	3.76	128.6	32.8	81.2	86	7.5	0.13	148.6	58.69	756.1	50.3	1.29	103.2	11.64	2.92	TURBIDEZ	AMARILLO	>1050	7.5	0	1	0	0	0	0	1	1	0	0	0	0
			V8	2020-09-29	MU2-002-V8	7.55	53	17.1	0.129	8.61	368	5.99	3.47	2.5	1.39	10.6	4.05	230	2.87	104.2	31.8	87.6	89.6	5.8	0.14	160.1	42.55	910.8	45.1	1.04	102.1	11.03	3.02	SI	AMARILLO	1045	6.5	0	1	0	0	0	0	1	0	0	0	0	0
			V10	2021-03-17	MU2-002-V10	8.51	57.2	20.2	0.039	7.67	287	6.55	3.21	3.3	0.97	1.4	3.71	167	3.05	216.4	47.1	224.6	102	10.7	0.06	183.07	70.1	694.1	41	0.89	109.6	9.92	3.36	SI	AMARILLO	1045	6	0	1	0	0	0	0	1	0	0	0	0	0
003	HCV-UCM	M1	V0	2019-03-14	M1-003-V0	5.01	35	12		7.7	582	10.6	2.16	8.4	0.26	31.1	5.85	783.8	0.64			26							45	1	120			SI	AMARILLO	1029	5	0	1	0	0	0	0	0	0	0	0	0	0
			V2	2019-04-04	M1-003-V2	5.65	39.7	12	0.041	7.56	402	8.7	2.18	6.5	0.34	6	4.01	188.2	3.27	204.9	44.9	197.2	242.8	1.8	0.1	257.28	151.65	1081.8	47.8	1.06	89.7	9.8	4.94	TURBIO	AMARILLO OSCURO	1035	6	0	1	0	0	0	0	0	0	0	0	0	0
			V4	2019-09-24	M1-003-V4	5.69	43.4	13.6	0.061	5.4	308	6.65	3.24	3.4	0.95	0.5	1.55	152	4.4	170.6	20.2	45.1	157.6	22.6	0.04	338.91	184.51	650	38.7	1.23	85.6	10.52	4.63	LIGERAMENTE TURBIO	AMARILLO	1046	6	0	1	0	0	0	0	0	1	0	0	1	0
			V6	2020-03-12	M1-003-V6	6.16	44.7	15.3	0.031	6.03	245	6.55	3.17	3.4	0.93	1.5	1.77	90	3.63	77.2	25.6	40.3	204.2	4.9	0.09	310.57	167.29	613.8	38.7	1.18	97.9	10.02	4.43	SI	AMARILLO	1049	6	0	1	0	0	0	0	1	0	0	0	0	0
			V8	2020-09-09	M1-003-V8	5.99	46.5	14.8	0.023	4.82	277	6.62	3.27	3.4	0.96	0.7	1.22	86	2.95	62.3	22.7	32.8	208.6	9.6	0.14	324.52	98.58	607.5	45.5	1.17	102.1	9.91	4.61	SI	AMARILLO	>1050	6.5	0	1	0	0	0	0	0	0	0	0	0	0
			V10	2021-02-05	M1-003-V10	6	45.4	15.2	0.047	5.23	222	6.35	3.22	3.1	1.04	1.2	1.71	93	2.82	75.6	22	40.5	252.4	3.7	0.12	309.8	194.86	733.9	43.5	1.28	109.5	10.54	5.29	SI	AMARILLO	1034	5	0	1	0	0	0	0	0	0	0	0	0	0
004	HCV-CEU	V2	V0	2019-03-05	V2-004-V0	6.06	54	14.4		7.58	138	7	3	4	0.75	1	<1,3	580.8	3.5	95	27	70	193	1.9	0.15	197	93	589	24.6	0.7	86	10.1	4.3	SI	AMARILLO MUY CLARO	1005	6.5	0	1	0	0	0	0	0	0	0	0	0	0
			V2	2019-04-09	V2-004-V2	6.42	50.9	14.9	0.077	8.29	169	7.4	3.23	4.2	0.77	3.8	0	360.5	4.06	176.6	42.3	163.3	320.2	0.3	0.11	243.43	97.57	941.8	26.3	0.66	51.7	10.86	4.29	SI	AMARILLO CLARO	1012	5	1	1	0	0	0	0	0	0	0	0	0	0
			V4	2019-09-30	V2-004-V4	7.46	58.4	16.4	0.02	6.09	267	6.93	3.53	3.4	1.04	3.4	0.41	302	3.48	76.5	36.6	172.7	204.4	5.5	0.18	236.16	109.81	505.9	39.4	0.51	0	10.69	2.86	SI	AMARILLO	1024	5	0	1	0	0	0	0	0	0	0	0	0	0
			V6	2020-03-17	V2-004-V6	7.73	58.8	16.8	0.073	7.14	190	6.82	3.59	3.2	1.12	1.5	1.1	287	3.46	76.4	30.9	128.6	302.4	5.6	0.18	221.24	118.42	495.4	35.3	0.7	97.2	10.25	4.92	SI	AMARILLO	1041	6	0	1	0	0	0	0	0	0	0	0	0	0
			V8	2020-09-10	V2-004-V8	7.85	59.2	16.8	0.043	8.17	291	6.55	3.15	3.4	0.93	3	4.25	213	2.5	62.2	23.1	115.1	236.4	15.7	0.15	185.99	118.08	569	62.9	1.07	86.3	11.11	4.11	SI	AMARILLO MUY CLARO	1018	6	1	1	0	0	0	0	1	0	0	0	0	0
			V10	2021-03-02	V2-004-V10	7.1	56.2	16	0.047	10.62	281	7.05	3.39	3.7	0.92	2.3	4.4	259	4.71	237.1	39.2	101.6	340.6	6.1	0.23	191.63	75.96	943.4	114.7	1.55	60.6	11.38	4.92	SI	AMARILLO MUY CLARO	1020	6	1	1	0	0	0	0	1	0	1	0	0	0
005	HCV-CEU	V2	V0	2019-03-05	V2-005-V0	4.38	35	9.6	0.139	8.16	1138	5.6	1.5	4.1	0.37	<5	1.5	704.9	2.1	257	46	28	158	7.1	0.13	299	87	1185	45.1	0.4	140	8.6	7.9	SI	AMARILLO CLARO	1016	6	0	1	0	0	0	0	1	0	0	0	0	0
006	HCV-CEU	V2	V0	2019-03-12	V2-006-V0	4.87	35.5	9.5	0.028	7.82	249	8.4	1.88	6.5	0.29	29.2	6.3	2487.8	2.45	145.1	75.9	11.9	108.2	0.6	0.15	198.27	69.96	1134.2	44.4	0.54	83.1	10.28	5.23	SI	AMARILLO	1045	6	0	1	0	0	0	0	0	0	0	0	0	0
			V2	2019-05-07	V2-006-V2	4.73	40.1	11.7	0.03	11.73	301	7	2.36	4.6	0.51	17.9	4.26	284	2.82	386.6	51.4	12.5	136.4	4.5	0.08	175.94	37.35	992.9	37.4	0.89	94.4	10.22	4.59	TURBIA	AMARILLO	1035	7	0	1	0	0	0	0	0	0	0	0	1	0
007	Centro Veterinario San Fco. de Asis	A2	V0	2019-03-12	A2-007-V0	6.53	49.3	15.3	0.063	6.12	554	7.9	2.92	5	0.58	12.9	4.85	466.8	3.71	171.6	17.6	11.3	136.6	0.6	0.15	314.28	68.91	1552.5	38.2	1.09	92.9	10.28	4.06	SI	AMARILLO	1043	5.5	0	1	0	0	0	0	0	0	0	0	0	0
			V2	2019-04-11	A2-007-V2	5.5	41.5	13.2	0.058	6.67	510	7	2.44	4.6	0.53	18.1	5.25	388.8	3.1	159.7	31.7	21.8	271	1.8	0.1	313.49	61.26	1047.1	33.5	1.03	91.2	10.6	3.18	TURBIO	AMARILLO	1034	7	0	1	0	0	0	0	0	0	0	0	1	0
			V2R	2019-05-29	A2-007-V2R	6.52	48.7	15	0.029	7.1	355		3.06	3.6	0.85	2	1.92	254.4	3.58	180.4	29	24	106	4.6	0.14	418.62	59.62	699.9	40.6	1.01	95.5	10.71	4.14	TURBIO	AMARILLO	1042	5	0	1	0	0	0	1	0	0	0	0	0	0
008	Centro Veterinario San Fco. de Asis	A2	V0	2019-03-14	A2-008-V0	6	42	12	0.011	5.57	143	8.2	1.97	6.2	0.32	87	5.42	7080	2.14	216.2	78.1	13.2	86.2	0.8	0.16	227.48	99.84	1307.2	45	0.98	84.4	11.78	8.02	SI	AMARILLO	1020	6	0	1	0	0	0	0	0	0	0	0	0	0
			V2	2019-04-17	A2-008-V2	6.47	45.7	13.9	0.097	9.15	311	6.7	2.66	4	0.67	1.5	1.87	321.1	3.33	230.4	38.3	20.8	228.8	1.7	0.09	268	46.92	848.5	40	0.87	86.5	10.33	6.96	SI	AMARILLO	1016	6	0	1	0	0	0	0	0	0	1	0	0	0
			V4	2019-09-20	A2-008-V4	7.45	55.6	16.8	0.03	5.34	166	6.01	3.18	2.8	1.14	1.9	0.76	159	3.96	108	21.4	35.8	68.4	4.8	0.15	439.25	51.48	592.9	42	1.14	83.6	8.11	4.78	LIGERA TURBIDEZ	AMARILLO	1038	9	0	1	0	1	0	1	1	1	0	0	0	1
			V6	2020-03-17	A2-008-V6	7.91	54.9	18.1	0.052	6	192	6.54	3.31	3.2	1.03	2.6		229	3.85	97.3	37.2	46.1	62.2	4.7	0.21	407.72	59.51	807.5	42.1	1.48	74.9	10.5	3.28	SI	AMARILLO	1042	9	1	1	0	0	0	0	1	1	0	0	0	1
			V8	2020-09-22	A2-008-V8	7.26	55.3	16.3	0.083	7.58	234	6.36	3.39	3	1.13	1.8	0.25	229	3.85	55	26	41	43	5.2	0.15	463.39	57.54	456	43.8	1.28	108.8	10.11	3.56	SI	AMARILLO	1047	6.5	0	1	0	0	0	0	0	0	1	0	0	0
			V10	2021-03-26	A2-008-V10	6.85	51.1	16.4	0.083	5.78	222	6.09	3.06	3	1.02	0.2	0.1	334	4.63	70.1	21.6	51.4	49.2	5.9	0.19	443.48	42.61	479.1	31.7	1.26	111.6	10.35	3.6	TURBIDEZ	AMARILLO	1042	6	0	1	0	0	0	0	1	0	0	0	0	0
009	CV Dínos	MU2	V0	2019-03-13	MU2-009-V0	6.85	51.1	16.4	0.083	5.78	222	6.09	3.06	3.03	1.02	0.2	0.1	334	4.63	70.1	21.6	51.4	49.2	5.9	0.19	443.48	42.61	479.1	31.7	1.26	111.6	10.35	3.6	TURBIDEZ	AMARILLO	1042	6	0	1	0	0	0	0	1	0	1	0	0	0
			V0R	2019-04-08	MU2-009V0R	5.09	34.6	11	0.073	14.68	164	7.3	2.3	5	0.45	40.2	3.9	1416	3.1	237	145	267	680	0.1	0.01	174	70	2755	102.9	1.5	78	9.2	6.8
010	HCV-UAB	B1	V0	2019-03-14	B1-010-V0	7.79	57.6	17.2	0.033	6.42	150	8.5	2.62	5.9	0.44	11.7	3.46	488.2	2.83	180.6	28.5	23.7	75.2	0	0.1	208.78	73.01	1351	23.5	0.88	96.1	6.88	3.31	SI	AMARILLO	1028	9	0	1	0	0	0	0	0	0	0	0	0	0
			V2	2019-04-24	B1-010-V2	7.65	56.5	17.4	0.05	10.88	200	7.9	2.56	5.3	0.48	64.6	4.84	341.1	2.16	171.5	30.7	20.3	161.4	0	0.05	260.98	148.38	1435.2	20.6	1.31	107.2	9.25	2.93	TURBIA	AMARILLO VERDOSO	1034	8	0	1	0	0	0	0	1	1	1	0	1	1
011	Centro Veterinario San Fco. de Asis	A2	V0	2019-03-21	A2-011-V0	4.85	32.1	9.3	0.025	4.76	27	8.8	1.87	6.9	0.27	45	4.83	1262.1	3.21	125.3	45.8	25.8	69	6.2	0.12	215.97	66.29	1240.4	37.7	0.9	88.8	10.41	5.65	SI	AMARILLO CLARO	1015	5	0	1	0	0	0	0	0	0	0	0	0	0
			V2	2019-04-26	A2-011-V2	6.82	48	14.1	0.102	6.17	257	8.1	2.12	6	0.35	6.2	3.75	265.3	2.35	138.9	43.1	150.6	265.6	9.5	0.05	198.93	56.37	1160.2	26	0.84	100.7	10.12	5.79	SI	AMARILLO MUY CLARO	1004	5.5	0	1	0	0	0	0	0	0	0	0	1	0
			V2R	2019-05-28	A2-011-V2R																													SI	AMARILLO CLARO	1005	6	0	0	0	0	0	0	0	0	0	0	0	0
			V4	2019-09-25	A2-011-V4	6.93	49.6	15.3	0.037	5.12	286	6.2	2.52	3.7	0.68	4.1	3.11	212	3.83	93.3	29.1	26.1	76.4	9.6	0.12	200.08	100.1	756.9	28.5	0.88	91	9.83	3.77	LIGERAMENTE TURBIA	AMARILLO	1030	6	0	1	0	0	0	0	0	1	0	0	0	0
			V6	2020-03-24	A2-011-V6	5.72	39.2	12.1	0.072	5.86	189	7.64	2.18	5.5	0.4	19.5	4.04	841	2.06	108.6	41.3	22.9	81	6.9	0.15	185.99	53.93	1202.3	40.7	0.81	92.3	9.14	2.75	LIGERAMENTE TURBIO	AMARILLO	1035	6.5	0	1	0	0	0	0	0	1	0	0	0	0
			V6R	2020-05-08	A2-011-V6R	6.18	45.1	13	0.077	6.74	355	7.13	2.53	4.6	0.55	3.8	3.52	212	3.05	263.7	43.6	22.4	60.8	11.8	0.17	198.03	72.95	794.1	24.8	0.8	75.7	9.73	4.36	TURBIA	AMARILLO	1022	6.5	0	1	0	0	0	0	0	0	0	0	0	0
			V8	2020-09-24	A2-011-V8	6.24	46.5	14	0.042	5.76	343	6.43	2.47	4	0.62	4.3	3.07	146	3.07	89.2	55.4	45	76	6.6	0.12	179.9	118.99	849.2	24.4	0.78	95.7	9.84	3.68	SI	AMARILLO CLARO	1021	5	0	1	0	0	0	0	0	0	0	0	0	0
			V10	2021-03-24	A2-011-V10	6.9	48.8	15.7	0.097	5.86	234	7.68	2.46	5.2	0.47	21.1	4.45	944	2.83	118.8	43.9	27.8	78	7	0.14	197.98	74.31	1257.1	25.9	0.75	101.7	10.22	3.91	LIGERA TURBIDEZ	AMARILLO	1042	6	0	1	0	0	0	0	1	1	0	0	0	0
			V10R	2021-04-08	A2-011-V10R
012	Centro Veterinario San Fco. de Asis	A2	V0	2019-04-21	A2-012-V0	5	38.3	11.1	0.074	8.72	173	6.7	1.82	4.9	0.37	17.1	3.65	867.4	2.49	546.7	117.3	57	13.4	1	0.08	246.6	68.69	2581	139.2	2.4	87.6	10.38	6.75	SI	AMARILLO CLARO	1015	6.5	0	1	0	0	0	0	1	0	0	0	0	0
013	Hospital Escolar Veterinário - ULisboa	P1	V0	2019-03-22	P1-013-V0	4.51	31.5	9.3	0.056	3.91	176	7.6	2.27	5.3	0.43	20.3	4.19	1252.8	2.16	112	42	25	56.2	2.6	0.16	125.98	41.34	1451.9	16.5	0.72	103.5	9.84	4.12	SI	AMARILLO	1020	7.5	0	1	0	0	0	0	0	0	0	0	0	1
			V2	2019-04-24	P1-013-V2	5.61	41.8	12.6	0.026	5.6	357	8	2.68	5.3	0.51	11	3.43	352.9	1.98	71.1	22.8	27.5	109.4	3.4	0.1	166.92	51.09	2658.5	30.5	1.19	102.8	9.7	4.58	SI	AMARILLO CLARO	1007	7.5	0	1	0	0	0	0	0	0	0	0	0	0
			V4	2019-10-03	P1-013-V4	6.35	50.7	14.8	0.036	5.58	412	6.39	2.86	3.5	0.82	13.7	4.87	166	3.5	55	23.3	65.3	156.2	1.7	0.12	245.41	336.58	1156.8	49.8	1.54	87.4	10.35	4.86	SI	AMARILLO MUY CLARO	1009	6	0	0	0	0	0	0	0	0	0	0	0	0
			V6	2020-04-22	P1-013-V6	6.67	50.4	14.9	0.038	7.46	301	6.33	3.05	3.3	0.92	1.5	2.33	151	3.35	367.5	35.8	70.5	289.2	31	0.08	239.75	145.99	1118.1	30.9	0.94	90.8	11.37	4.53	SI	AMARILLO CLARO	1026	5.5	0	1	0	0	0	0	0	1	0	0	0	0
			V8	2020-09-04	P1-013-V8	5.94	46.6	13.9	0.015	6.28	270	6.13	2.85	3.3	0.86	3.7	3.45	193	3.11	83.9	25.4	78	367	6.6	0.15	339.02	138.13	1028.4	16.4	1.05	90.4	10.03	4.58	SI	AMARILLO MUY CLARO	1018	6	0	1	0	0	0	0	0	0	0	0	0	0
014	HCV-CEU	V2	V0	2019-03-26	V2-014-V0	5.71	41	11.5	0.181	10.07	232	7	2.22	4.8	0.46	42.3	4.98	474.3	2.23	712.8	35.4	32	176.6	5.8	0.08	191.93	78	859.2	43.4	0.72	69.5	9.28	5.25	SI	AMARILLO MUY CLARO	1013	5	0	0	0	0	0	0	0	0	0	0	0	0
			V2	2019-05-07	V2-014-V2	6.93	55.7	15.5	0.034	6.55	249	6.7	2.55	4.2	0.61	4.2	3.88	313.4	2.58	56.7	19.7	37	85.6	3.2	0.06	197.63	39.88	909	33.9	0.63	115.8	10.9	5.08	SI	AMARILLO	1025	8	0	1	0	0	0	0	0	0	0	0	0	1
			V4	2019-10-08	V2-014-V4	8.14	64.1	18.3	0.013	3.97	71	5.96	3.15	2.8	1.13	5.9	3.72	127	3.47	95.6	16.6	30.6	113.2	4.6	0.14	312.6	58.29	732	45.8	0.92	118.9	11.08	4.38	SI	AMARILLO AMBAR	1038	6	0	1	0	1	0	1	0	0	0	0	0	0
			V6	2020-07-08	V2-014-V6	7.86	41.8	11.7	0.024	8.52	301	6.24	3.19	3.1	1.03	4.9	3.35	162	2.6	85.1	19.9	28.6	59	18.8	0.09	196.9	80.92	861.1	29.5	0.96	125.7	10.83	3.78	SI	AMARILLO	1045	6	0	1	0	0	0	1	0	0	0	0	0	0
			V8	2020-10-20	V2-014-V8	7.74	60.5	18.5	0.036	5.88	150	6.84	3.21	3.6	0.89	2.1	2.34	189	2.08	51.7	24.7	32.2	63	3.5	0.12	249.42	68.4	762.5	35.7	0.77	150.3	10.12	4.06	SI	AMARILLO	1040	6	0	1	0	1	0	0	1	0	0	0	0	0
			V10	2021-04-20	V2-014-V10	7.18	56.9	17.1	0.05	4.82	191	6.93	2.89	4	0.72	6.4	3.3	219	2.45	135.7	35.4	19.8	72.4	3.9	0.15	203.62	56.36	785.2	36.8	0.72	111	8.85	2.79	SI	AMARILLO	1050	6	0	1	0	0	0	0	0	0	0	0	0	0
015	Clínica Veterinaria Dinos	MU2	V0	2019-03-27	MU2-015-V0	7.71	51.7	17.1	0.019	9.59	170	6.6	2.79	3.8	0.73	2.8	1.75	178.2	3.75	133.6	34.5	34.6	150.4	0	0	314.39	82.13	1277.7	38.2	1.02	80.5	9.66	3.91	SI	AMARILLO	1009	8	1	1	0	0	0	0	1	1	1	0	0	0
016	Clínica Veterinaria Dinos	MU2	V0	2019-03-28	MU2-016-V0	6.08	37.8	12.6	0.023	3.46	172	9.3	2.02	7.3	0.28	59.7	5.27	904.6	3.28	238.5	46.5	20.5	194.8	2.5	0.14	222.91	59.68	910.9	18	0.68	65	9.39	3.7	SI	AMARILLO INTENSO	1032	6.5	0	1	0	0	0	0	0	0	0	0	0	0
			V2	2019-04-30	MU2-016-V2	6.61	43.6	14.6	0.015	3.47	236	8.5	2.24	6.3	0.36	12.5	5.3	331.7	3.62	99.5	28.4	27.7	230.6	4	0.12	328.75	123.86	1175.6	24.9	0.75	81.8	10.12	3.83	SI	AMARILLO	1008	7	0	1	0	0	0	0	0	0	0	0	0	0
			V4	2019-09-24	MU2-016-V4	6.88	46.7	15.1	0.019	3.42	259	6.33	3.12	3.2	0.98	1.6	4.15	207	5.21	112.2	24.6	33.1	165.6	3.7	0.18	285.66	82.89	867.2	28.3	0.92	87.4	9.89	3.66	TURBIO	AMARILLO	1032	6	0	1	0	0	0	0	0	0	0	0	1	0
			V6	2020-04-02	MU2-016-V6	6.22	40.9	13.7	0.008	3.36	274	6.05	2.57	3.5	0.73	3.7	4.51	273	4.65	154.9	25.8	41.3	392.2	5.2	0.16	381.54	88.76	614.4	12.5	0.67	94.9	11.63	3.37	TURBIDEZ	AMARILLO CLARO	1030	7	0	1	0	0	0	1	0	0	0	0	0	0
			V8	2020-09-29	MU2-016-V8	5.08	32.4	10.3	0.014	4.09	125	7.73	2.14	5.6	0.38	37	4.35	843	2.46	90.3	32.3	26.9	372.4	11.6	0.1	261.41	74.18	1079.4	21.7	0.55	91.3	9.28	3.77	SI	AMARILLO	1030	6	0	1	0	0	0	0	0	0	0	0	0	0
			V8R	2020-11-04	MU2-016-V8R							7.22	2.15	5.1	0.42	7	4.22	326	5.19	108.7	24.7	50.1	297.2	8.4	0.12	394.36	90.37	831	25.1	0.72	91.7	9.44	4.3	SI	AMARILLO CLARO	1030	6	0	1	0	0	0	0	0	0	0	0	0	0
			V8RR	2020-12-01	MU2-016-V8RR	7.01	44.9	15	0.006	4.06	296	7.23	2.32	4.9	0.47	3.3	4.81	392	4.03	106.4	31.8	72.7	374.4	4.3	0.13	429.09	118.95	683	28.2	0.53	83.6	9.69	4.17	SI	AMARILLO	1028	8	0	1	0	0	0	0	0	0	0	0	0	0
			V10	2021-05-04	MU2-016-V10	6.21	44	13.4	0.026	3.7	264	5.87	2.58	3.3	0.78	3.8	4.86	262	2.72	131.8	27.1	33	105	4.9	0.19	252.99	70.5	763.8	27.3	0.67	85.3	9.77	3.82	TURBIDEZ	AMARILLO	1034	6	0	1	0	0	0	0	0	0	0	0	1	0
017	HCV-CEU	V2	V0	2019-04-02	V2-017-V0	6.61	49	14.2	0.047	6.65	471	6.4	2.13	4.3	0.5	2.6	4.93	357	4.7	133.6	28.2	40.5	305.6	4.2	0.11	456.36	102.21	733.6	52.9	1.31	111.3	9.54	5.11	TURBIO	AMARILLO	1013	5	1	1	0	0	0	0	1	1	1	0	0	0
018	HCV-CEU	V2	V0	2019-04-02	V2-018-V0	7.51	57.4	17.2	0.017	9.85	105	7.9	2.67	5.2	0.51	18.8	3.87	223.5	4.36	200.5	50.7	29.6	265	3.9	0.13	221.97	63.99	697.7	34.6	0.84	77.1	10.31	5.01	SI	AMARILLO INTENSO	1036	5	0	1	0	0	0	0	0	0	0	0	0	0
019	HCV-CEU	V2	V0	2019-04-02	V2-019-V0	5.92	43.3	12.9	0.019	7.22	591	5.8	1.86	3.9	0.48	0	3.2	209.1	1.78	68.9	22.6	21.6	65.4	2	0.08	124.38	122.02	558.8	25	0.61	93.8	9.21	3.7	SI	AMARILLO CLARO	1011	7.5	1	0	0	0	0	0	1	1	0	0	0	0
			V2	2019-05-14	V2-019-V2	5.04	39.2	10.9	0.038	15.42	780	8.5	2.39	6.1	0.39	0	4.56	286.9	1.88	90.1	37.3	24.5	63.4	4	0.13	131.81	83.28	1105	48.7	0.96	15.8	11.5	4.63	SI	AMARILLO	1049	6	0	1	0	0	0	0	0	0	0	0	0	0
			V4	2019-10-22	V2-019-V4	6.01	47.6	13.5	0.046	7.1	328	7.1	2.6	4.5	0.58	0.2	2.5	123	2.6	42	22	23	42	3.6	0.16	229	49	917	53	1	92	10.6	3.6	TURBIO	AMARILLO	1031	6	0	1	0	0	0	0	1	1	0	0	1	0
			V6	2020-05-19	V2-019-V6	7.47	58.2	16.4	0.089	7.74	262	7.08	3.01	4.1	0.73	4.4	1.95	97	3.4	92.5	30.6	23.2	35.4	0	0	261.4	38.53	943.5	52.4	1.43	73.2	6.51	3.47	SI	AMARILLO	1030	5	0	1	0	0	0	1	1	1	0	0	0	0
			V8	2020-10-07	V2-019-V8	6.78	55.2	15.6	0.075	6.06	239	6.24	2.68	3.6	0.74	1.6	1.57	137	3.82	50.1	23.9	20.8	46	4.6	0.13	234.98	68.29	1038.1	38.1	1.23	104.2	9.87	4.28	SI	AMARILLO	1035	5	0	1	0	0	0	0	1	1	0	0	0	0
			V10	2021-05-04	V2-019-V10	7.45	58.3	17.6	0.07	8.13	489	5.53	2.8	2.7	1.04	9.6	1.9	286	2.31	83.5	22.6	24.3	34	5	0.13	171.85	66.7	902.6	49.9	1.11	69.9	10.51	3.41	TURBIDEZ	MARRON	1045	5	0	1	0	0	0	0	1	1	0	0	0	0
020	Hospital Veterinario Guadiamar	S1	V0	2019-04-04	S1-020-V0	8.2	55.3	18.1	0.035	8.03	230	6.3	2.96	3.3	0.9	1.8	2.99	262.7	3.67	115.5	24.8	53.3	122.6	3.8	0.12	257.1	149.92	591.6	44.3	1.06	94.5	10.29	5.07	SI	AMARILLO CLARO	1019	5	0	1	0	0	0	0	0	0	0	0	0	0
021	Centro Veterinario San Fco. de Asis	A2	V0	2019-04-09	A2-021-V0	5.37	41.3	12.5	0.079	5.72	269	7.6	2.66	4.9	0.54	34.6	5.18	1960.6	3.11	346.7	84.8	145.5	711.8	1	0.04	202.23	61.73	1227.3	31.8	0.6	83.7	9.79	5.38	SI	AMARILLO	1037	6	0	1	0	0	0	0	0	0	0	0	0	0
			V2	2019-05-16	A2-021-V2	5.79	44.3	13.2	0.089	10.4	543	7.6	2.77	4.8	0.58	4	4.1	295.7	3.39	186.8	47.6	166.1	489.4	3.6	0.12	274.87	89.1	919.7	32.8	0.68	97	9.72	4.66	SI	AMARILLO	1033	6	0	1	0	0	0	0	0	0	0	0	0	0
022	Hospital Escolar Veterinário - ULisboa	P1	V0	2019-04-12	P1-022-V0	4.13	31.4	0.5	0.079	8.16	114	8.3	1.53	6.8	0.23	19	2.08	355.2	1.59	120.7	38	58.3	95.6	0.9	0.07	165.63	64.02	863.4	31.3	0.63	91.6	8.82	3.49	SI	AMARILLO	1041	5	0	1	0	0	0	0	0	0	0	0	0	0
			V2	2019-05-13	P1-022-V2	4.75	39	10.8	0.015	9.62	296	8.3	1.91	6.4	0.3	10.9	1.44	174.3	1.87	78.4	28.4	29.8	58.4	3.5	0.15	155.01	65.56	1243.6	33	0.82	92.4	11.22	4.69	SI	AMARILLO	1020	8	0	1	0	0	0	0	0	0	0	0	0	0
			V4	2019-10-10	P1-022-V4	5.19	38.1	11.7	0.012	6	139	7.14	2.4	4.7	0.51	2.5	2.33	148	3.44	78.6	17.4	43.3	84.4	3.5	0.17	268.5	52.65	876.4	39.5	0.86	97	9.7	3.83	SI	AMARILLO	1044	8.5	0	1	0	0	0	0	0	0	0	0	0	1
			V6	2020-05-19	P1-022-V6	6.21	48	14.2	0.039	6.29	291	7.18	2.65	4.5	0.59	2.6	2.94	168	3.1	152.3	34.9	93.9	87.2	4.9	0.2	172.02	73.05	1036.2	25	1.31	106.1	10.69	3.27	SI	AMARILLO	1032	9	0	1	0	0	0	0	0	0	0	0	0	0
			V8	2020-10-30	P1-022-V8	7.08	52.1	16.9	0.024	5.65	200	7.18	3	4.2	0.71	0.9	1.31	164	2.91	235.4	39.8	177.2	57.2	0.1	0.01	226.2	65.85	784.9	29	0.9	111.7	9.93	3.75	TURBIDEZ	AMARILLO	1030	7.5	0	1	0	0	0	0	1	1	0	0	0	0
			V10	2021-04-30	P1-022-V10	6.48	48.4	12.3	0.005	4.83	209	6.12	2.74	3.4	0.81	1.9	0.7	210	3	104.9	28.9	176.2	73	8.6	0.21	191.96	53.14	672	41.6	1.09	107.1	10.28	3.95	SI	AMARILLO	1022	9	1	1	0	0	0	0	1	0	0	0	0	0
023	HCV-CEU	V2	V0	2019-04-16	V2-023-V0	4.1	29.7	8.9	0.04	3.88	192	9.8	2.13	7.7	0.28	37.2	3.14	5384	2.52	130	81.7	47.1	70.2	2.7	0.11	128.7	37.64	2246.5	35.7	1	80.1	10.11	4.46	MUY TURBIA	AMARILLO	1038	5	0	R1	0	0	0	1	0	0	0	0	0	0
024	Hospital Veterinario Guadiamar	S1	V0	2019-04-16	S1-024-V0	4.53	27.6	9.6	0.014	4.66	128	11.1	1.68	9.4	0.18	42.1	3.37	1895.3	2.08	155.1	63.6	32.1	50.4	4.4	0.11	162.13	45.1	1240.9	27.8	0.83	86.7	10.19	4.01	LIGERA TURBIDEZ	AMARILLO	1048	6	0	1	0	0	0	1	0	1	0	0	0	0
			V2	2019-05-23	S1-024-V2	6.08	39	12.4	0.039	11.63	292	9	2.51	6.5	0.39	16.4	5.2	248.8	2.15	88.1	39	27.5	68.2	3.4	0.13	128.17	60.26	1467	38.5	0.71	76.1	10.12	4.85	TURBIA	AMARILLO	1030	7	0	1	0	0	0	0	0	0	0	0	1	1
			V4	2019-10-24	S1-024-V4	7.18	47.2	15.2	0.025	5.44	285	6.6	2.9	3.7	0.78	19.3	3.8	216	2.4	151	35	59	66	2.9	0.16	176	45	857	24.5	0.9	61	10.8	3	SI	AMARILLO	1030	8	0	1	0	0	0	0	0	0	0	0	0	0
			V6	2020-05-14	S1-024-V6	8.22	57.9	17.1	0.031	9.04	233	7.01	3.23	3.8	0.85	4.8	3.05	107	3.51	81	32.4	41.7	63.6	3.7	0.1	192.12	79.98	875.3	46.1	1.17	73.8	10.4	4.95	TURBIA	AMARILLO	1042	8	0	1	0	0	0	0	0	1	0	0	1	1
			V8	2020-11-05	S1-024-V8	8.13	55.5	18.5	0.024	5.67	170	6.52	3.43	3.1	1.11	1.4	2.15	94	5.27	114.9	32.2	34.7	50.4	6.4	0.16	236.04	59.59	718.5	38.3	1.12	91.6	10.18	3.84	SI	AMARILLO	>1050	6.5	0	1	0	0	0	0	0	0	0	0	0	0
			V10	2021-05-14	S1-024-V10	6.92	49.3	15.5	0.012	6.44	193	6.1	3.3	2.8	1.18	0.1	0.5	177	3.1	144	33	132	32	3.4	0.13	286	109	525	49.7	1.1	104	10.4	4.3	SI	AMARILLO	>1050	7	0	1	0	1	0	0	0	0	0	0	0	1
025	HCV-CEU	V2	V0	2019-04-25	V2-025-V0	5.33	37.9	12.2	0.066	9.43	314	11.7	1.61	10.1	0.16	27.4	3.02	1707.9	1.08	360.3	68.9	21.3	111.8	1.8	0.06	144.67	124.94	2413.4	66.3	1.14	90.9	9.95	4.9	SI	AMARILLO	1029	7.5	0	1	0	0	0	0	1	1	0	0	0	1
026	Centro Veterinario San Fco. de Asis	A2	V0	2019-04-26	A2-026-V0	4.4	31.7	9.5	0.057	7.86	100	10	1.66	8.3	0.2	139.9	4.23	8191	1.38	351.2	110.3	30.7	274.8	2	0.03	205.68	75.28	1238.3	34.8	0.68	75	10.26	6.03	SI	AMARILLO	1033	8	0	1	0	0	0	0	0	0	0	0	0	1
027	Clínica Veterinaria San Jorge	I1	V0	2019-04-30	I1-027-V0	5.54	42.3	12.4	0.057	8.99	185	8.4	2.41	6	0.4	140.7	5.23	1472.6	2.12	180.1	66.5	22	151.4	0.5	0.08	180.43	67.55	1724.5	20.7	0.64	93.6	10.41	4.06	SI	AMARILLO CLARO	1017	5	0	1	0	0	0	0	0	0	0	0	0	0
			V2	2019-06-14	I1-027-V2	6.68	52.2	15.6	0.083	13.99	319	8.5	2.98	5.5	0.54	4.5	2.61	372.3	2.63	298	59.1	41.1	140.4	0.5	0.06	187.22	41.02	1671	19.7	0.86	11.2	9	5.04	TURBIDEZ	AMARILLO OSCURO	1030	6.5	0	1	0	0	0	1	0	0	0	0	1	1
			V4	2019-12-03	I1-027-V4	7.04	51.3	17.4	0.072	10.5	275	6.61	3.3	3.3	1	1.6	2.02	196	3.52	100.5	31.8	51.7	136.2	4	0.1	198.39	87.94	1164.3	30.9	1.01	120.7	10.55	2.31	TURBIDEZ	AMARILLO	1030	9	0	1	0	0	0	1	0	0	0	0	0	1
			V6	2020-06-11	I1-027-V6	6.91	59.6	14.7	0.062	5.23	118	7.02	3.25	3.8	0.86	1.6	2.26	232	3.69	124.7	35.6	59	106.4	4.3	0.1	211.77	104.05	1138.6	31.5	1.19	60.6	8.85	2.66	SI	AMARILLO	1040	8.5	0	1	0	0	0	0	0	0	0	0	0	0
			V8	2020-12-22	I1-027-V8	7.06	58.5	18	0.023	6.75	185	6.29	3.31	3	1.1	0.5	0.91	141	3.34	89.4	31.7	43.4	144.6	3	0.14	214.11	68.37	1034	30.7	0.96	120.6	10.04	2.95	SI	AMARILLO	1032	7	0	1	0	0	0	0	0	0	0	0	0	0
			V10	2021-05-26	I1-027-V10	6.65	60.2	17.6	0.025	5.12	170	6.5	3.7	2.8	1.32	0.1	0.5	174	3.2	135	40	45	150	4.1	0.07	261	133	993	47.9	1.2	25	10.4	7.9	SI	AMARILLO OSCURO	1037	5	0	1	0	1	0	1	1	1	0	0	0	0
028	HCV-UCM	M1	V0	2019-04-30	M1-028-V0	5.85	41.2	13.5	0.011	10.83	161	6.1	1.63	4.5	0.36	51.6	3.65	2304.8	2.6	89.7	35.9	39.2	79.4	6	0.09	263.13	105.81	1801	58.7	1.48	85.3	9.76	3.56	LIGERA TURBIDEZ	AMARILLO OSCURO	1038	6	0	1	0	0	0	0	1	1	1	1	0	0
029	HCV-UCM	M1	V0	2019-04-30	M1-029-V0	6.81	46.4	16	0.01	8.42	358	5.2	1.65	3.6	0.46	4.5	3.25	563	3.8	101.3	31.8	33.9	75.4	1.5	0.08	315.7	68.79	1459	29.7	0.78	80	9.97	3.16	TURBIO	AMARILLO MARRON	1046	7	0	1	0	0	0	1	0	0	0	0	0	1
			V2	2019-06-11	M1-029-V2	6.8	49.1	16.2	0.023	9.27	448	5.7	2.3	3.4	0.68	0	3.06	336.4	4.22	178.7	35.3	28.9	118.2	4.2	0.14	340.37	44.22	1206.7	30	0.86	85	10.32	3.02	TURBIDEZ	AMARILLO	1046	9	0	1	0	0	0	1	0	0	0	0	1	0
			V4	2019-10-15	M1-029-V4	6.48	47.7	15.4	0.027	8.03	311	6.26	2.94	3.3	0.89	0	0.43	320	3.61	135.9	22.6	38.7	227.2	17.1	0.16	199.47	81.76	652.2	23.3	0.86	51.9	9.73	3.43	SI	AMARILLO	1041	5	0	1	0	0	0	0	1	1	0	0	1	0
			V6	2020-04-30	M1-029-V4	6.81	50.8	15.4	0.013	7.02	166	4.74	1.64	3.1	0.53	1.8	3.1	495	3.87	142.6	34.8	21.1	111.4	4.1	0.11	384.68	63.73	1456.8	21.3	0.96	89.6	9.87	3.77	SI	AMARILLO	1044	6.5	0	1	0	0	0	0	0	1	1	0	0	0
			V8	2020-09-25	M1-029-V8	3.8	30.5	9.3	0.065	8.26	306	5.04	1.31	3.7	0.35	10.8	3.03	1296	2.12	111.9	35.2	24.2	81.8	3.2	0.15	331.19	108.28	1612.2	296.1	5.99	96.6	9.69	20.74	SI	AMARILLO	1027	6	0	1	0	0	0	0	0	0	0	1	0	0
030	Hospital Veterinario Guadiamar	S1	V0	2019-05-07	S1-030-V0	6.31	44.4	14.9	0.071	16.96	442	8.6	2.25	6.4	0.35	0	2.91	1192.5	1.84	85.1	59.9	39.3	48.4	4.7	0.11	134.54	45.49	660.7	36.6	1.24	85.5	11.17	3.99	SI	AMARILLO	1020	6	0	1	0	0	0	0	1	1	0	0	0	0
			V2	2019-06-11	S1-030-V2	5.35	41.6	12.7	0.066	20.05	545	7.6	2.22	5.4	0.41	13.8	4.16	183.4	2.26	65	39.6	53.2	143.4	4.8	0.13	170.41	53.99	760.8	37.2	0.82	76.1	9.37	3.21	SI	AMARILLO CLARO	1027	7.5	0	1	0	0	0	0	0	0	0	0	0	0
			V4	2019-11-21	S1-030-V4	6.79	49	16.6	0.076	8.85	304	6.74	3.18	3.6	0.88	1.8	0.4	140	3.75	71	28.8	43.5	125.6	5.8	0.19	336.35	50.93	367.2	39.7	1.04	109.7	10.21	4.24	LIGERA TURBIDEZ	AMARILLO	1057	8	0	1	0	0	0	0	0	0	0	0	1	1
			V6	2020-05-14	S1-030-V6	7.57	54.7	18	0.065	7.6	299	6.46	3.24	3.2	1.01	2.2	1.8	113	3.93	62	25.5	40.1	77.2	4.9	0.08	310.15	49.08	374.3	31.7	0.97	107.9	10.67	3.76	TURBIO	AMARILLO OSCURO	>1050	7.5	0	1	0	0	0	0	0	0	0	0	0	0
			V8	2020-12-04	S1-030-V8	7.69	57	19.8	0.064	6.65	254	6.52	3.34	3.2	1.04	1.2	0.44	142	3.85	171.7	31.1	38.9	62.6	0.1	0.05	314.7	50.12	392.3	28.6	0.97	88.6	9.77	3.27	SI	AMARILLO	1045	7.5	0	1	0	0	0	0	0	0	0	0	0	1
			V10	2021-05-19	S1-030-V10	6.65	50.8	17.1	0.114	7.49	373	6.2	3.1	3.1	1	0.1	0.4	178	2.6	209	34	38	59	2.7	0.05	340	132	304	34.8	0.9	101	9.5	2.7	SI	AMARILLO	1050	7	0	1	0	0	0	0	0	0	0	0	0	0
031	Clínica Veterinaria San Jorge	I1	V0	2019-05-08	I1-031-V0	3.97	32.1	9.1	0.053	9.02	294	7.6	1.97	5.6	0.35	24.8	5.01	2544.4	2.45	493.8	82.9	62	68.2	21.9	0	333.08	120.86	711.2	31.1	0.34	75.3	8.35	5.87	SI	AMARILLO	1032	6	0	1	0	0	0	0	1	0	0	1	0	0
			V2	2019-06-18	I1-031-V2	4.54	37.7	11.2	0.031	8.09	187	7.5	2.32	5.2	0.45	1.6	3.85	376.5	3.64	344.4	49.6	51	74.4	0	0	407.04	126.98	780.9	30	0.46	61	7.42	5.13	SI	AMARILLO	1031	6	0	1	0	0	0	0	0	0	0	0	1	0
			V4	2019-12-11	I1-031-V4	5.72	46.8	13.9	0.062	10.21	632	6.96	3.18	3.8	0.84	2	2.42	236	4.95	276.1	60	40	24.6	151.9	0	494.96	162.48	681	36.7	0.62	0.8	8.62	6.67	LIGERAMENTE TURBIO	AMARILLO OSCURO	>1050	6	0	1	0	0	0	0	0	0	0	1	0	0
			V6	2020-05-20	I1-031-V6	5.93	50.7	14.2	0.053	7.97	693	6.19	2.63	3.6	0.73	1	3.45	132	4.47	219.7	30.8	46.7	43.8	6.3	0	388.05	151.24	595	20.1	0.51	80	10.27	3.92	LIGERAMENTE TURBIA	AMARILLO	1035	6	0	1	0	0	0	0	0	0	0	0	0	0
			V8	2020-12-22	I1-031-V8	5.71	46	14.3	0.091	8.86	702	5.8	2.37	3.4	0.7	2.8	3.78	159	3.48	191.8	25.6	58.3	52	9.3	0.06	390.52	81.18	580	37	0.49	119.5	9.75	5.24	SI	AMARILLO	>1050	6	0	1	0	0	0	0	1	1	0	0	0	0
			V10	2021-06-15	I1-031-V10	5.69	46.2	14.5	0.071	9.21	566	6.6	2.5	4.1	0.61	0.1	4.7	218	4.2	218	51	48	44	5	0.12	414	111	715	43.2	0.7	0	9.6	9.6
032	Clínica Veterinaria San Jorge	I1	V0	2019-05-08	I1-032-V0	5.65	43.8	14	0.028	5.16	51	4.9	1.62	3.3	0.49	6.9	3.36	552.3	3.79	313.5	47.8	47.5	89.8	2	0	381.6	110.77	1605.2	39.4	0.84	81.7	8.64	4.16	SI	AMARILLO	1019	6	0	1	0	0	0	0	1	1	0	1	0	0
			V2	2019-06-18	I1-032-V2	5.65	48.1	14	0.025	6.31	230	5.5	1.59	3.9	0.41	20.7	5.31	337	3.21	358.2	47.6	25.7	160.8	0	0.04	399.9	112.89	2025.5	41.2	1.01	56.4	7.58	5.41	SI	AMARILLO	1021	6	0	1	0	0	0	0	1	0	0	1	0	0
			V4	2019-12-11	I1-032-V4	6.25	52.5	16.3	0.022	5.98	212	5.14	2.31	2.8	0.83	1.6	1.95	220	4.6	289.9	40	60.9	87.8	4.9	0.13	379.63	59.14	1124.6	34.7	0.92	103.4	9.45	3.6	SI	AMARILLO	1027	7.5	0	1	0	0	0	0	0	0	0	0	0	0
			V6	2020-06-11	I1-032-V6	6.85	53	16.9	0.023	6.03	200	6.39	2.95	3.4	0.87	1.7	0.01	338	3.94	160.6	27.8	41.1	119	12.2	0.01	327.71	137.6	1427.2	37.9	1.15	64.6	10.31	3.41	MUY TURBIO	AMARILLO	1038	7.5	0	1	0	0	0	0	1	0	0	0	0	0
			V8	2020-12-22	I1-032-V8	7.18	56	18.7	0.03	4.85	154	6.06	2.89	3.2	0.9	1.8	1.23	228	3.71	169.1	34.2	49.4	120.6	3.2	0.14	348.64	50.8	1066.3	53.3	0.94	95.3	10.54	3.8	TURBIA	AMARILLO	1050	6	0	1	0	0	0	0	1	1	0	0	1	0
			V10	2021-05-26	I1-032-V10	6.82	59.7	19.4	0.023	4.9	111	6.5	3.4	3.1	1.1	0.01	0.6	310	3.2	258	52	54	104	4.4	0.09	328	188	1210	68.9	1.3	9	9.7	10.3	LIGERA TURBIDEZ	AMARILLO	1048	5	0	1	0	0	0	1	0	0	0	0	1	0
033	Hospital Veterinario Guadiamar	S1	V0	2019-05-14	S1-033-V0	5.2	37.7	11.8	0.114	4.55	310	8.8	2.17	6.6	0.33	19.4	4	2774.8	1.88	350.5	64.7	32.6	128.6	2.2	0.18	242.21	130.78	1118.5	34.2	0.55	80.3	9.88	4.68	SI	AMARILLO	1014	0	1	0	0	0	0	0	0	1	0	0	0	0
			V2	2019-06-11	S1-033-V2	5.54	41.6	13	0.105	6.83	518	8.19	2.7	5.5	0.49	5.1	4.47	271.6	2.59	234.3	31.7	33.7	69.4	3.5	0.11	166.91	43.3	1205.3	17.9	0.43	55.1	9.57	4.35	SI	AMARILLO	1022	7	0	1	0	1	0	1	0	0	0	0	1	1
			V4	2019-12-20	S1-033-V4	6.24	47.1	15.1	0.03	5.71	345	6.72	3.51	3.2	1.1	1.8	3.87	120	3.37	102	26.1	62.9	99.4	4	0.15	190.66	48.05	761.6	31.1	0.45	101.5	11.52	4.32	SI	AMARILLO	>1050	8	0	1	0	0	0	0	0	1	0	0	0	1
			V6	2020-05-21	S1-033-V6	6.08	45.5	14.2	0.044	7.25	499	6.33	3.29	3	1.1	3.3	3.76	130	3	108.7	17.1	33.9	94	4.6	0.14	191.46	66.47	771.1	25.5	0.5	71.4	11.35	4.75	SI	AMARILLO	>1050	7.5	0	1	0	0	0	0	0	0	0	1	1	1
			V8	2020-12-04	S1-033-V8	6.2	45	15.3	0.017	5.41	357	6.62	3.36	3.3	1.02	2.5	3.65	136	2.97	97.6	18.7	60.6	71.4	4.8	0.14	146.91	45.53	735.8	14.7	0.4	114.7	9.56	3.59	SI	AMARILLO	1036	6	0	1	0	0	0	1	0	0	0	0	0	0
			V10	2021-06-01	S1-033-V10	6.01	49.7	15	0.072	6.67	488	7.3	3	4.3	0.7	2.5	4.3	142	2.7	140	31	35	120	4.8	0.19	204	69	886	34.1	0.8	103	9.9	4.6	LIGERA TURBIDEZ	AMARILLO	700	6	0	1	0	0	0	0	1	1	0	0	0	0
034	Clínica Veterinaria Díaz de la Cebosa	G1	V0	2019-05-14	G1-034-V0	4.65	36	11	0.07	5.25	217	9.4	2.49	6.9	0.36	14.7	4.7	1248.2	3.08	874.6	93.5	56.1	353.8	6	0.13	193.57	108.32	1315.9	31.6	0.69	110.3	12.35	5.24	TURBIO	AMARILLO	1031	6	0	1	0	0	0	0	0	0	0	0	0	0
035	Hospital Escolar Veterinário - ULisboa	P1	V0	2019-05-17	P1-035-V0	6.73	53.4	17.3	0.072	7.88	141	6.5	3.26	3.2	1.02	1.8	1.89	173.8	3.46	74.3	27.7	26.7	95.2	2.6	0.1	287.82	82.88	784	39.2	1.05	107.3	9.76	4.74	SI	AMARILLO	1050	5	0	1	0	0	0	0	0	0	0	0	0	0
			V2	2019-06-19	P1-035-V2	6.21	51	15.8	0.03	6.97	235	6.6	3.15	3.5	0.9	2.5	2.87	98.3	3.31	82.2	27.4	24.1	124	4.3	0.12	321.74	48.75	530.7	27.1	0.96	99	9.9	4.32	TURBIA	AMARILLO	1041	5	0	1	0	0	0	0	0	0	0	0	1	0
			V2E	2019-07-22	P1-035-V2E																													TURBIDEZ	AMARILLO	1046	6.5	0	1	0	1	0	1	0	0	0	0	0	0
			V4	2019-11-28	P1-035-V4	6.44	50.8	16.5	0.068	6.11	220	6.32	3.44	2.9	1.19	1.3	0.34	216	3.72	97.5	31.3	101.8	153	10.1	0.19	307.94	88.94	518.7	18.2	0.97	102.2	10	3.33	LIGERA TURBIDEZ	AMARILLO	1056	7	0	1	0	0	0	0	0	0	0	0	0	0
			V4R	2020-03-06	P1-035-V4R	6.11	46	15.3	0.02	9.13	131	6.14	3.2	2.9	1.1	1	0.12	245	3.15	140.7	44.6	259.8	121.4	9.6	0.18	357.14	75.67	525.7	19.5	0.99	102.6	9.53	3.28	LIGERAMENTE TURBIO	AMARILLO	>1050	6	0	1	0	0	0	0	0	1	0	0	0	0
			V4RR	2020-04-14	P1-035-V4RR	5.32	46.8	17.3	0.223	4.93	278	6.45	3.41	3	1.14	1.2	1.77	221	3.54	64.4	30	86.8	71.2	4.9	0.18	324.45	47	491.4	17.1	0.99	91.3	11.01	5	SI	AMARILLO	1023	6.5	0	0	0	0	0	0	0	0	0	0	0	0
			V6	2020-06-11	P1-035-V6	4.4	34.3	16.1	0.267	6.19	524	6.73	2.98	3.8	0.78	1.6	2.48	221	3.47	94.4	32.8	48.4	111.2	5.2	0.19	367.01	75.7	525.6	13.3	1.18	100.4	11.54	4.27	SI	AMARILLO OSCURO	1045	5	0	1	0	0	0	0	1	1	0	0	0	0
			V8	2020-11-16	P1-035-V8	6.95	60	18.4	0.049	4.63	268	6.05	3.19	2.9	1.1	1.6	0.1	242	3.73	54.6	29.2	63.5	79.6	4.8	0.16	354.38	60.38	537	15.7	1.01	111.3	10.14	3.68	TURBIDEZ	AMARILLO	1050	7	0	1	0	0	0	0	0	0	0	0	0	1
			V10	2021-06-02	P1-035-V10	5.94	49	18	0.034	6.33	506	6.3	3.2	3.1	1.03	0.1	0.3	170	3.1	127	35	34	87	5.4	0.16	381	82	611	15.9	0.9	109	9.9	4.2	LIGERA TURBIDEZ	AMARILLO OSCURO	>1050	9	0	1	0	1	0	1	0	0	0	0	0	0
036	HCV-UCM	M1	V0	2019-05-21	M1-036-V0	6.45	46.1	14.1	0.01	2.89	108	7.7	2.68	5	0.54	13.3	2.9	1048.5	3.45	94.6	36.1	38.2	60.6	5.4	0.15	219.13	82.7	642.2	28.1	0.74	74.5	10.3	3.32	SI	AMARILLO	>1050	6.5	1	1	0	0	0	0	0	0	0	0	0	1
			V2	2019-07-03	M1-036-V2	6.53	45.8	14.6	0.025	3.46	108	6.83	2.7	4.1	0.66	4.8	2.21	409.4	3.57	83.4	38	82.7	66.2	3.2	0	262.62	93.96	476.4	33.6	0.8	86.1	9	3.77	TURBIDEZ	AMARILLO	1052	7.5	0	1	0	1	0	1	0	0	0	0	0	0
			V4	2019-11-26	M1-036-V4	6.86	48.2	16.5	0.023	3.63	76	6.52	3.24	3.3	0.98	0.8	0	291	3.79	103.2	30	61.2	56.4	5.8	0.11	230.34	203.22	539.9	38	1.15	99.8	9.86	2.83	TURBIDEZ	AMARILLO	1050	7	0	1	0	1	0	1	0	0	0	0	1	0
			V6	2020-06-17	M1-036-V6	7.2	53.8	17	0.028	4	232	6.46	3.13	3.3	0.95	1.3	0	211	4.29	118.5	34.3	66	56.4	4.6	0.16	254.37	79.25	699.2	25.1	0.89	59.1	11.29	3.09	SI	AMARILLO OSCURO	>1050	6.5	0	1	0	0	0	1	0	0	0	0	0	1
			V8	2020-11-18	M1-036-V8	6.59	47.1	16.2	0.014	3.4	230	6.49	3.08	3.4	0.91	3.9	1.98	262	3.74	95.7	29	50.2	58	2.2	0.09	214.26	116.86	474.5	33.1	1.04	80.3	9.44	3.27	LIGERA TURBIDEZ	AMARILLO	>1050	8	0	1	0	0	0	0	0	0	0	0	0	1
			V10	2021-05-26	M1-036-V10	6.65	49.4	16.7	0.01	5.08	243	6.4	3.2	3.2	1	0.01	1.3	330	2.8	61	30	49	55	6.7	0.13	249	102	422	36.8	0.8	94	10	4.1	SI	AMARILLO OSCURO	1055	6	1	1	0	1	0	0	0	0	0	0	0	0
037	Hopital Veterinario Althaía	A1	V0	2019-05-10	A1-037-V0	4.5	30.7	8.9	0.032	11.79	378	7.3	0.94	6.4	0.15	84.1	5.39	2798.4	1.26	288.8	44.1	33.6	696.8	5.9	0.1	245.67	87.19	477.7	18.2	0.41	27.7	8.13	7.28	TURBIA	AMARILLO	1025	6	0	0	0	0	0	0	0	0	0	0	0	0
038	HCV-UCM	M1	V0	2019-05-21	M1-038-V0	6.65	50	15.7	0.045	10.21	236	11.4	2.35	9.1	0.26	22.3	3.23	1721	1.98	359.2	88.6	65.2	44.8	3	0.14	94.47	57.56	1260.6	31.1	0.57	85.4	11.14	4.39	SI	AMARILLO	1045	6	0	1	0	0	0	0	1	0	0	0	0	0
			V2	2019-06-25	M1-038-V2	6.02	43.9	14.4	0.058	9.99	398	9.91	2.46	7.5	0.33	2.2	2.19	366.4	2.87	200.7	45	46.8	41.2	3.8	0.12	148.98	26.98	801.8	41	0.63	90.4	10.79	3.88	SI	AMARILLO	1048	7.5	0	1	0	1	0	1	1	0	0	0	0	1
			V4	2019-11-26	M1-038-V4	6.85	48.6	16.7	0.05	9.71	328	7.14	3.29	3.9	0.84	1.2	0.74	172	3.26	127	36.8	36.6	47.2	3.8	0.15	170.61	58.9	534.3	48.9	0.7	115.2	11.01	3.48	LIGERA TURBIDEZ	AMARILLO	1048	7.5	0	1	0	0	0	0	1	1	0	0	1	0
			V6	2020-06-17	M1-038-V6	7.92	59.3	18.7	0.042	8.68	321	7.33	3.46	3.9	0.89	0.9	0.48	160	3.59	305.4	56.3	56.9	42.8	3.8	0.05	171.06	72.64	621.8	43.1	0.7	72.3	10.75	3.41	TURBIDEZ	AMARILLO CLARO	1036	6	0	1	0	0	0	0	0	0	0	0	1	0
			V8	2021-01-26	M1-038-V8	7.71	55.4	19.3	0.069	5.21	227	7.82	3.19	4.6	0.69	1.6	2.66	477	2.77	102.4	35.3	32.6	34.6	3.1	0.2	170.42	71.52	724.7	39.2	0.9	115.3	10.43	3.08	SI	AMARILLO	>1050	6	0	1	0	0	0	0	0	0	0	0	0	0
			V10	2021-05-20	M1-038-V10	5.94	43.3	14.9	0.098	5.58	83	8.7	2.8	5.9	0.47	7.8	3.7	819	1.9	121	54	47	49	2.6	0.36	122	73	1088	40.5	0.8	30	10.3	3	LIGERA TURBIDEZ	AMARILLO	1049	8	0	1	0	0	0	0	0	0	0	0	0	1
039	HCV-UCM	M1	V0	2019-05-23	M1-039-V0	6.31	48.3	15.3	0.013	3.78	128	6.5	3.17	3.3	0.96	1.6	0.4	442.5	3.1	65.5	26.1	57.8	42	15.1	0.18	204.58	114.42	567.6	26.2	1.06	81.8	10.14	4.07	TURBIDEZ	AMARILLO	1044	8	0	1	0	0	0	0	0	0	0	0	0	1
			V2	2019-06-26	M1-039-V2	6.14	48.1	15.2	0.012	5.11	184	6.09	2.89	3.2	0.9	2.1	2.29	178.6	3.14	105.1	32.7	33.2	35.6	12.4	0.18	252.22	63.36	501.5	35.9	1.11	88.5	10.21	4.43	TURBIDEZ	AMARILLO	1031	6.5	0	1	0	1	0	0	0	1	0	0	0	0
			V4	2019-11-19	M1-039-V4	7.76	58.1	18.9	0.05	4.26	104	7.1	3.92	3.2	1.23	2.2	0.19	332	3.77	304.9	47.3	33	10.8	160.7	0	222.74	73.35	575.6	33.5	1.07	23.3	10.64	2.67	TURBIDEZ	AMARILLO	1053	9	0	1	0	0	0	1	0	0	0	0	1	1
			V6	2020-05-29	M1-039-V6	7.75	63.7	18.6	0.014	4.49	122	6.2	3.2	3	1.07	1.5	0.1	169	0.4	238	38	38	33	3.5	0.16	213	64	511	32.7	1.1	59	9.9	4.6	TURBIA	AMARILLO	>1050	6	0	1	0	0	0	0	0	0	0	0	0	0
			V8	2020-11-24	M1-039-V8	7.5	56.6	18.9	0.016	4.41	148	6.5	3.52	3	1.17	1.8	0.25	143	2.62	84.7	30.2	42.1	41	5.3	0.22	268.16	61.96	544.1	32.6	0.89	84.4	10.12	5.07	SI	AMARILLO	1046	5	0	1	0	0	0	0	0	0	0	0	0	0
			V10	2021-05-27	M1-039-V10	7.02	54.4	17.5	0.007	3.82	161	5.9	3.4	2.5	1.36	0.1	0.8	133	2.9	47	29	38	39	4.2	0.17	212	89	449	42.2	1	90	9.8	4.6	LIGERA TURBIDEZ	AMARILLO	>1050	6	0	1	0	1	0	1	0	0	0	0	0	0
040	Clínica Veterinaria San Jorge	I1	V0	2019-05-29	I1-040-V0	3.89	34.1	9.3	0.111	14.51	380	8.1	2.57	5.5	0.47	15.1	5.24	566.5	2.96	208.1	39.4	47.4	459.8	7.4	0.2	260.26	112.86	2735.9	34.2	0.79	87.5	9.65	6.76	TURBIO	AMARILLO	1015	6	0	1	0	0	0	0	0	0	0	0	0	0
041	Clínica Veterinária VetLamaçães	P2	V0	2019-05-30	P2-041-V0	5.03	38.5	11.7	0.024	3.03	192	9.4	2.37	7	0.34	20.1	2.77	372.9	2.8	154.3	31.7	33.8	113.4	1.3	0.12	192.03	100.38	900.3	39.5	0.77	102.6	12.29	4.32	SI	AMARILLO	1025	7	0	1	0	0	0	0	0	0	0	0	0	0
			V2	2019-09-05	P2-041-V2	4.74	42.4	11.2	0.038	5.19	343	8.28	2.11	6.2	0.34	5.1	1.79	220	1.85	168.8	23.9	60	153.2	14.9	0.15	244.73	443.29	693.2	40.8	0.86	82.6	10.73	5.7	SI	AMARILLO	1036	7	0	1	0	0	0	0	0	1	1	0	0	0
042	Hospital Veterinario Guadiamar	S1	V0	2019-05-30	S1-042-V0	3.33	20	6.6	0.024	6.73	582	8.4	1.46	6.9	0.21	52.4	4.19	3581	1.33	80.3	75.9	33.6	46.8	4.1	0.14	165.19	135.4	1597.7	162.9	1.29	82.8	11.38	3.66	SI	AMARILLO	1023	7.5	0	1	0	0	0	0	1	1	1	0	0	1
043	FRAVET-Európolis	M2	V0	2019-05-31	M2-043-V0	5.47	38.4	10.7	0.051	3.79	163	10.3	1.85	8.5	0.22	51.6	4.03	2518.3	1.28	861.1	251.2	85.4	50	3.4	0.17	86.05	48.29	1520.8	35.4	0.92	78.1	10.23	4.36	SI	AMARILLO	1016	5	0	1	0	0	0	0	0	0	0	0	0	0
			V2	2019-07-04	M2-043-V2	7.79	54	15.2	0.062	5.44	138	9.14	2.29	6.9	0.33	30	4.13	352.9	2.47	300.5	94.5	77.1	88.8	8.7	0.15	181.5	92.92	1334.5	40.6	0.81	98.7	11.5	3.53	LIGERA TURBIDEZ	AMARILLO	1030	9	0	1	0	0	0	0	1	0	0	0	0	0
			V4	2019-12-18	M2-043-V4	8.37	57.3	19	0.056	4.76	131	6.67	2.73	3.9	0.7	2.8	1.28	163	3.2	167.1	39	35.5	36.6	2	0.13	206.61	102.54	826.2	46.3	1.01	86.3	9.68	4.55	SI	AMARILLO	1037	6	1	0	0	0	0	0	0	0	0	0	0	1
			V6	2020-07-01	M2-043-V6	9.18	71.9	21	0.047	6.31	112	7.31	3.16	4.2	0.75	5.4	1.72	184	3.54	42.4	27.6	23.6	31.8	1.9	0.13	193.36	81.96	955.4	36.6	1.13	104.9	10.82	3.49	TURBIDEZ	AMARILLO MARRON	1047	9	0	1	0	0	0	0	0	0	0	0	0	0
			V6R	2020-09-17	M2-043-V6R	8.47	63.5	20	0.052	4.23	133	7.41	3.06	4.4	0.7	2.1	0.73	254	3.16	90.9	30	31.7	35	16.1	0.1	180.38	153.64	1115.8	32.1	1	101.8	10.09	3.46	TURBIA	AMARILLO	>1050	7	0	1	0	0	0	1	0	0	0	0	0	1
			V8	2020-12-15	M2-043-V8	8.19	60.4	20.1	0.068	5.03	65	7.02	2.96	4.1	0.72	2.8	2.57	339	3.11	60.8	21.4	22.5	40.4	2.2	0.16	168.12	130.06	1042.3	39.8	0.93	100.6	9.74	3.6	SI	AMARILLO	1049	7	0	1	0	0	0	0	0	0	0	0	0	1
			V10	2021-06-17	M1-043-V10	7.5	58	18.3	0.051	6	131	7.6	2.8	4.8	0.58	4.8	0	728	2.1	421	63	19	39	3	0.08	146	194	1125	32.5	1.5	0	11	6.7	LIGERA TURBIDEZ	AMARILLO	1047	7	0	1	0	1	0	0	1	0	0	0	0	0
044	Centro Veterinario San Fco. de Asis	A2	V0	2019-06-05	A2-044-V0	4.74	37.2	10.2	0.05	6.91	247	8.1	2.25	5.9	0.38	15.1	2.36	5149.8	1.89	158.4	102.5	84.4	95.8	2.4	0.15	161.82	70.07	1132.5	46.8	1.14	88	11.05	5.61	LIGERA TURBIDEZ	AMARILLO	1033	7.5	0	1	0	0	0	0	0	0	0	0	0	1
			V2	2019-07-11	A2-044-V2	6.2	47.3	13.6	0.028	12.54	134	6.98	2.57	4.4	0.58	2.8	3.66	472.8	2.38	79.8	37.4	40.6	76.6	4.9	0.15	216.17	47.58	1089.5	40.9	1.09	66.8	11.51	5.45	LIGERA TURBIDEZ	AMARILLO	1031	7.5	0	1	0	0	0	1	1	1	0	0	0	0
			V4	2019-12-12	A2-044-V4	7.8	53.9	17.3	0.034	11.78	126	6.22	2.98	3.2	0.93	1.2	1.84	242	3.46	96.9	33.1	68.6	102.6	8.9	0.17	280.07	38.5	780.1	53.8	1.14	101.6	10.35	5.14	SI	AMARILLO	1038	6	0	1	0	0	0	0	0	0	0	0	0	0
			V6	2020-06-05	A2-044-V6	6.25	46.4	13.7	0.022	21.39	129	6.59	2.35	4.2	0.56	19.4	3.9	527	2.51	77.4	39.8	56.4	72	3.8	0.15	216.43	34.12	1072.4	48.5	1.13	93.3	9.92	4.61	SI	AMARILLO	1028	6	0	1	0	0	0	0	0	0	0	0	0	0
			V8	2020-12-03	A2-044-V8	7.16	51.6	17.3	0.021	13.42	178	6.57	2.92	3.7	0.79	1.8	2.1	310	3.75	67.1	29.2	47.8	72.2	4.4	0.16	278.69	72.44	995.2	54.9	1.26	105.3	10.25	3.53	SI	AMARILLO	1039	6	0	1	0	0	0	0	0	0	0	0	0	0
			V10	2021-06-23	A2-044-V10	6.23	48.2	14.8	0.011	18.82	175	7.3	2.5	4.8	0.52	8.2	2.8	780	2.2	37	35	41	56	5.2	0.19	202	48	1097	47.1	1.2	98	10.2	3.5	SI	MARRON	1050	7.5	0	1	0	0	0	0	0	0	0	0	0	0
045	Clínica Veterinaria San Jorge	I1	V0	2019-06-18	I1-045-V0	5.79	45.5	13.6	0.039	10.6	51	8	2.43	5.6	0.43	19.9	5.37	155.5	3.31	67.2	43.8	67.6	161.8	6	0.11	183.33	39.62	1388.3	25.8	0.86	91.4	11.01	2.43	LIGERAMENTE TURBIO	ANARANJADO	1049	6	0	1	0	0	0	1	0	0	0	0	0	0
			V2
			V4	2020-03-02	I1-045-V4	6.51	54.1	16	0.043	6.6	257	7.13	2.97	4.2	0.71	2.3	0.25	210	3.3	133.2	41.5	31	90	3.2	0.11	160.68	104.21	981.9	38.5	1.39	87.3	10.06	4.01	SI	AMARILLO	>1050	8	0	1	0	0	0	0	0	0	0	1	0	1
			V6	2020-09-29	I1-045-V6	6.03	45.6	13.4	0.018	5.88	197	8.96	2.05	6.9	0.3	38.8	4.14	94	1.81	108.9	45.2	18	138.8	4.6	0.01	155.73	99.4	1598.2	23	0.96	61.2	8.66	2.97	LIGERAMENTE TURBIO	AMARILLO	>1050	6.5	0	1	0	0	0	0	0	0	0	0	0	1
			V8	2021-01-21	I1-045-V8	5.1	37.6	11.4	0.043	6.78	103	10.85	1.98	8.9	0.22	38.1	3.46	725	1.78	150.8	52.8	16.6	142.4	2.1	0.08	148.51	50.93	1693.9	23.8	0.79	73.8	10.45	3.91	SI	AMARILLO	1050	6.5	0	1	0	0	0	0	0	0	0	0	0	0
			V10	2021-07-08	I1-045-V10	4.85	36.3	10.4	0.024	6.46	165	12.25	1.92	10.3	0.19	41.3	2.84	763	1.7	64	39	26.5	74.6	3.3	0.08	112.57	55.58	2044.4	19	0.86	76	10.81	4	LIGERA TURBIDEZ	AMARILLO	1053	5	0	1	0	0	0	0	0	0	0	0	0	0
046	Centro Veterinario San Fco. de Asis	A2	V0	2019-06-20	A2-046-V0	3.99	33.4	9.6	0.02	6.64	129	12.6	1.6	11	0.15	60.9	3.07	2309.2	1.96	404.8	145.4	154.6	138	9.1	0.09	178.89	37.2	1564.2	40.4	0.86	83	10.92	3.58	SI	AMARILLO	1030	6	0	1	0	0	0	0	0	1	0	1	0	0
			V2	2019-07-19	A2-046-V2	4.61	38.9	11.5	0.097	13.16	411	10.78	1.98	8.8	0.23	10.6	0.91	606	2.69	149.5	43.7	86.6	130	4.9	0.1	268.34	84.66	1510.6	36.1	0.81	86	10.47	4.81	SI	AMARILLO	1016	6	0	1	0	0	0	0	0	0	0	0	0	0
			V4	2019-12-19	A2-046-V4	6.25	48.1	16.1	0.099	10.06	299	7.75	3.16	4.6	0.69	1.5	3.2	187	4.23	97.9	29.1	101.7	86.8	5.5	0.18	279.83	53.14	828.5	33.3	0.86	102.6	11.6	5.27	TURBIDEZ	AMARILLO	1051	6	0	1	0	0	0	0	0	0	0	1	0	0
			V6	2020-06-23	A2-046-V6	6.9	55.7	17	0.064	8.81	414	7.6	3.18	4.4	0.72	3.5	4.44	178	4.06	97	40.9	150.8	86.4	3.4	0.1	274.21	146.92	917.7	46.8	0.92	103.2	9.89	4.4	SI	AMARILLO	1045	6	0	1	0	0	0	0	0	0	0	1	0	0
			V8	2020-12-17	A2-046-V8	6.56	53.2	17.5	0.139	7.02	291	7.16	3.19	4	0.8	2.5	3.27	334	4.14	104.7	39.7	133.9	107.8	4.6	0.12	216.75	51.06	952.6	25.2	0.83	103.8	9.93	4.21	SI	AMARILLO	1048	6.5	0	1	0	0	0	0	0	0	0	0	0	0
			V10	2021-06-29	A2-046-V10	6.13	49.4	16	0.043	8.42	228	8	2.9	5.1	0.57	0.1	4.5	876	3.3	74	41	78	83	3.9	0.12	222	39	1067	45.8	0.8	93	9.8	4	TURBIDEZ	AMARILLO	1050	6	0	1	0	0	0	0	0	0	0	0	0	0
047	HCV-UCM	M1	V0	2019-06-25	M1-047-V0	5.41	38.9	12.8	0.042	9.05	261	7.33	2.66	4.7	0.57	71.1	4.8	591.5	3.15	110.9	31.4	26.7	64.4	4.2	0.14	212.95	41.47	693.6	29.2	0.62	99.5	10.86	3.75	TURBIDEZ	AMARILLO	1046	6.5	0	1	0	1	0	1	0	0	0	0	0	1
			V2	2019-07-24	M1-047-V2	4.81	37.1	14.2	0.033	8.06	294	5.78	2.47	3.3	0.75	38.3	4.76	146	2.93	283.3	36.8	21.6	69.4	9	0.1	183.04	68.21	859.6	41.5	0.69	97.5	9.2	4.07	SI	AMARILLO CLARO	1021	6	0	1	0	1	0	0	1	0	0	0	0	0
			V4	2020-01-09	M1-047-V4	4.5	36.6	16.6	0.131	6.08	1754	6.91	3.45	3.5	0.99	1.5	0.69	75	4.12	113.8	20.7	30.7	41.8	3.7	0.22	282.3	120.31	327.9	44.6	0.84	82.1	10.01	5.07	LIGERAMENTE TURBIA	AMARILLO	1040	8	0	1	0	0	0	0	0	0	0	1	0	1
			V4R	2020-01-23	M1-047-V4R	6.43	51.5	15.5	0.034	6.59	360	6.54	3.45	3.1	1.11	1.5	0.88	103	4.28	213.3	33.2	34.5	55.8	17	0.1	286.45	107.88	342.4	46.1	0.69	79.3	11.38	3.33	LIGERA TURBIDEZ	AMARILLO CLARO	1031	7.5	0	1	0	0	0	0	0	0	0	0	0	0
			V6	2020-06-17	M1-047-V6	7.1	55	16.8	0.012	9.02	320	6.09	3.15	2.9	1.09	1.5	0.41	90	3.49	230.4	35.9	35.7	33.2	0.4	0.09	159.19	58	446.9	29.2	0.66	75.2	10.21	3.19	TURBIDEZ	AMARILLO	1049	6.5	0	1	0	0	0	0	0	0	0	0	1	1
			V8	2021-01-26	M1-047-V8	7.16	50.7	17.9	0.017	7.13	286	6.48	3.2	3.3	0.97	1.6	1.28	130	3.02	95.9	18.1	33.3	44.4	3.1	0.14	214.57	81.62	428.3	35.9	0.66	109.1	9.85	3.71	TURBIDEZ	AMARILLO	1047	8	0	1	0	0	0	0	0	0	0	0	0	1
			V10	2021-07-01	M1-047-V10	7.2	55.5	18	0.029	6.49	318	8.42	3.25	5.2	0.63	1.1	1.09	70	3.12	130	58.9	33	54	3.2	0.1	166.94	74.27	513.4	47.4	0.82	97.7	9.93	2.88	LIGERA TURBIDEZ	AMARILLO	1048	7.5	0	1	0	0	0	0	0	0	0	0	0	0
048	Hospital Veterinario Guadiamar	S1	V0	2019-06-27	S1-048-V0	4.43	34.8	9.9	0.092	7.3	220	9.82	1.89	7.9	0.24	30.3	3.85	791.4	1.75	179.7	60.1	41.9	121.8	2.4	0.1	227.16	69.86	509.6	25.2	0.72	64.3	9.37	4.53	SI	AMARILLO	1037	8	0	1	0	1	0	1	1
			V2	2019-08-08	S1-048-V2	4.21	33	9.9	0.089	14.96	194	7.85	2.39	5.5	0.43	21.8	4.61	309	1.87	93.8	53.2	42.6	85.4	2.5	0	218.37	78.69	872.3	29.8	0.76	97.4	9.58	5.05	TURBIO	AMARILLO	1019	6	0	1	0	0	0	0	1	1	0	0	0	0
			V4	2020-01-09	S1-048-V4	4.42	32.5	10.9	0.062	6.36	23	6.87	3.24	3.6	0.9	1.5	2.93	141	4	153	36.3	44.2	47	1.2	0.06	235.87	69.31	526.1	33.2	0.88	100.6	11.59	3.93	LIGERAMENTE TURBIA	AMARILLO	1043	6	0	1	0	0	0	0	0	1	1	0	0	0
			V6	2020-07-17	S1-048-V6	5.77	45.2	13.8	0.061	10.31	330	6.44	2.95	3.5	0.84	1.6	3.37	128	2.58	139.4	37.6	36.5	33.6	0.5	0.08	241.31	90.34	538.5	52.4	0.91	88.4	10.8	4.16	TURBIDEZ	AMARILLO	1043	9	0	1	0	0	0	1	1	0	0	0	0	0
049	HCV-UAB	B1	V0	2019-07-09	B1-049-V0	4.88	37.4	10.3	0.025	23.68	249	8.33	2.07	6.3	0.33	67	5.17	193.4	2.07	296.6	54.8	24	135	4.2	0.13	148.37	53.59	640.7	17.5	0.98	63.6	10.39	4.96	MUY TURBIA	AMARILLO	1026	5	0	1	0	1	0	0	0	0	0	0	1	0
050	Centro Veterinario San Fco. de Asis	A2	V0	2019-07-09	A2-050-V0	5.85	43.9	13.4	0.031	7.79	302	9.14	1.99	7.2	0.28	63.4	4.53	1551.1	2.2	189.5	72.1	26.9	119.8	6.2	0.15	147.22	62.74	1307.4	27.4	0.81	88.2	9.97	3.68	SI	AMARILLO	1007	7	0	0	0	0	0	0	1	0	0	0	0	0
			V2	2019-08-13	A2-050-V2	6.8	51.3	15.7	0.058	4.99	399	7.82	2.84	5	0.57	3.9	2.98	342	3.89	102.3	42.7	39	124	4.6	0.19	216.42	85.34	892.9	28.1	0.98	101.7	10.94	5.04	SI	AMARILLO CLARO	1010	5	0	0	0	0	0	0	0	0	0	0	0	0
			V4	2020-01-23	A2-050-V4	8.1	58.8	19.9	0.084	6.08	252	7.04	3.9	3.1	1.26	1.3	1.5	146	4.27	183.4	49.5	51.1	86.2	2.3	0.01	189.93	33.73	613.9	25.3	0.93	108.3	10.06	3.03	SI	AMARILLO CLARO	1019	6.5	0	0	0	0	0	0	0	0	0	0	0	0
			V6	2020-07-29	A2-050-V6	7.87	63.1	19	0.074	4.8	164	6.79	3.65	3.1	1.18	1.5	0.54	180	3.28	140.5	51.3	47.1	91.6	4.5	0.15	199.02	59.93	701.3	30.8	1.02	81.8	10.36	4.3	TURBIDEZ	AMARILLO OSCURO	1045	6.5	0	1	0	0	0	0	0	0	0	0	0	0
			V8	2021-01-20	A2-050-V8	7.91	59.5	20.7	0.111	5.57	323	7.14	3.75	3.4	1.1	2.2	0.99	219	3.3	152.4	42.1	187.7	95.6	11.8	0.13	201.74	43.5	520.2	23.3	0.97	88.9	10.53	2.75	SI	AMARILLO CLARO	1022	8	0	1	0	0	0	0	0	0	0	0	0	0
			V10	2021-07-20	A2-050-V10	7.03	55.9	18.5	0.018	6.62	251	7.08	3.61	3.5	1.03	1.7	0.1	221	3.41	127.3	48.1	47.6	79	5.1	0.2	167.17	89.33	618.8	34.2	0.98	69.3	9.78	4.06	SI	AMARILLO	1046	9	0	1	0	0	0	0	0	0	0	0	0	0
051	HCV-CEU	V2	V0	2019-07-11	V2-051-V0	4.82	38.5	11	0.008	8.84	270	7	1.47	5.5	0.27	48.3	4.43	2252.5	1.16	114.6	79.8	117.7	953	9.5	0.27	272.68	90.99	573.3	12.6	0.57	77.6	8.41	4.97	SI	AMARILLO	1017	5	0	1	0	0	0	0	0	0	0	0	0	0
052	Centro Veterinario San Fco. de Asis	A2	V0	2019-07-19	A2-052-V0	4.15	31.9	9.4	0.056	6.33	242	9.76	1.51	8.3	0.18	190.3	5.34	2810	1.69	196.1	66.3	16.8	150.4	2.2	0.08	212.38	124.49	1003.6	33.9	0.74	89.4	8.98	4.46	TURBIDEZ	MARRÓN-PARDUZCO	1056	7.5	0	1	0	1	0	1	0	0	0	0	0	0
			V2	2019-08-29	A2-052-V2	5.85	43.1	13.2	0.111	12	360	8.4	2.54	5.9	0.43	4.4	2.7	333	2.35	135	37.3	34.3	149.6	5.6	0.16	219.13	120.51	1092	23.8	0.8	82.1	11.65	5.43	SI	AMARILLO	1025	9	0	1	0	0	0	0	0	0	0	0	0	0
053	Clínica Veterinaria Bejanque	G2	V0	2019-07-23	G2-053-V0	6.97	55.3	15.9	0.038	6.68	680	7.23	2.98	4.3	0.69	0	4.94	556	2.19	92.1	55.2	442.8	640	7.6	0.22	192.85	74.85	1029.7	28.8	1.18	79.4	11.72	3.94	SI	AMARILLO	1018	5	0	1	0	0	0	0	0	0	0	0	0	0
			V0E	2019-08-02	G2-053-V0R	7	55.7	16	0.068	5.44	422	6.75	3.21	3.5	0.92	2	3.95	371	1.79	43.8	27.9	158.6	316.6	6.4	0.18	136.52	77.45	773.3	23.7	0.99	78	9.88	4.36	SI	AMARILLO CLARO	1013	6	0	1	0	0	0	0	0	0	0	0	0	0
054	HCV-CEU	V2	V0	2019-07-23	V2-054-V0	4.87	34.7	10.5	0.126	8.26	325	6.59	1.59	5	0.32	52	3.47	2139	1.33	511.5	269.6	176.7	2432.6	21	0.38	179.67	159.29	1240	13.4	0.51	445.9	8.06	4.22	SI	AMARILLO	1017	6	0	1	1	1	0	0	0	0	0	0	0	0
			V2	2019-08-21	V2-054-V2	4.85	38.4	11.1	0.031	4.75	212	5.84	2.25	3.6	0.63	12.5	3	435	1.58	252.5	94.4	102.1	1102.6	7.3	0.22	241.32	143.88	1697.3	27	0.45	453.9	8.32	3.78	SI	AMARILLO CLARO	1034	5	0	0	1	1	0	0	0	0	0	1	0	0
			V4	2020-01-31	V2-054-V4	6.32	44.8	14	0.045	6.31	284	6.78	3.25	3.5	0.93	4.7	4.41	110	3.18	80.5	26.1	123.4	740.2	12.8	0.1	463.96	80.7	399.6	39.2	0.61	699.8	10.68	4.3	SI	AMARILLO CLARO	1045	6	0	0	1	0	0	0	0	0	0	0	0	0
			V6	2020-08-12	V2-054-V6	4.81	37.6	10.6	0.078	22.02	477	7.16	2.4	4.8	0.5	98.1	4.36	205	2.23	99.8	33	18	484	6.9	0.16	478.28	102.05	844.8	50	0.63	766.8	9.53	5.42	SI	AMARILLO	1040	6	0	0	1	1	0	0	0	0	0	0	0	0
055	HCV-CEU	V2	V0	2019-07-24	V2-055-V0	5.19	41	14.7	0.02	3.98	29	6.74	2.48	4.3	0.58	9.5	4.82	263	3.81	68.9	19.3	22.1	139.8	2.6	0.15	243.87	69.61	949.5	24	0.64	93.8	10.99	4.31	LIGERA TURBIDEZ	AMARILLO PARDO	1046	9	1	1	0	1	0	1	1	0	0	0	0	0
			V2	2019-09-16	V2-055-V2	5.87	51.4	14.3	0.015	3.89	237	6.01	2.43	3.6	0.68	4.3	3.62	253	3.15	51.4	29.6	41	193.8	4.3	0.25	284.53	222.46	616.3	40.9	0.41	0	9.61	3.71	LIGERAMENTE TUBIA	AMARILLO	1018	9	0	1	0	0	0	0	1	1	0	0	0	0
			V2R	2019-10-08	V2-055-V2E	6.45	54	15.2	0.016	6.18	248	5.83	2.62	3.2	0.82	2.3	3.66	210	4.1	65	22.4	47.5	161.4	3.5	0.2	281.01	118.86	690.6	31.8	0.73	98.5	10.39	3.4	TURBIDEZ	AMARILLO PARDO	1028	7.5	1	1	0	1	0	1	1	1	1	0	0	0
			V4	2020-02-07	V2-055-V4	6.24	47.5	15.5	0.019	6.09	359	6.19	2.8	3.4	0.82	8.5	4.13	172	4.48	77.2	30.5	31.7	158	3.6	0.29	266.33	203.11	624.2	32.2	0.69	94.4	10.46	3.77	TURBIDEZ	AMARILLO	1041	5	0	1	0	0	0	0	0	0	0	0	1	0
			V6	2020-08-05	V2-055-V6	6.76	54.3	16.1	0.023	5.07	237	7.06	3.04	4	0.76	2.5	4.08	183	4.73	436.3	70.2	39.4	171.8	5.1	0.18	316.95	296.96	672.6	35.1	0.84	0	10.87	9.74	TURBIDEZ	AMARILLO	1030	9	1	1	0	0	0	0	0	1	1	0	0	0
			V8	2021-02-16	V2-055-V8	6.92	58.7	17.6	0.015	5.41	289	6.49	2.81	3.7	0.76	3.6	4.09	215	4.76	70.6	30.7	41.8	299.2	4.7	0.18	267.45	181.49	948.5	23.7	0.65	100.1	10.55	4.27	SI	AMARILLO CLARO	1025	9	1	1	0	0	0	0	1	0	0	0	0	0
			V10	2021-07-20	V2-055-V10	6.19	54.2	18.1	0.016	5.21	72	6.7	3.29	3.4	0.97	0.1	3.31	148	3.68	35.7	84.8	64.6	387.4	1	0.1	320.25	1984.91	933.8	27.9	0.46	74.7	10.4	5.1	SI	AMARILLO CLARO	1025	6	0	1	0	0	0	0	1	0	0	0	0	0
056	Hospital Veterinario Guadiamar	S1	V0	2019-07-31	S1-056-V0	6.47	44.9	13.6	0.065	10.7	308	11.48	2.05	9.4	0.22	36.2	4.08	1612	1.96	670.4	131.2	62.3	51.6	2.3	0.1	148.86	74.72	1365.8	38.2	0.69	74.6	9.81	4.38	SI	AMARILLO	1033	7	0	1	0	0	0	1	1	0	0	0	0	0
			V2	2019-09-10	S1-056-V2	5	35.7	10.9	0.067	3.67	99	9.78	2.32	7.5	0.31	10.6	3.91	289	2.74	204.9	36.6	34.5	72.6	3	0.16	201.11	95.95	1059.3	37	0.63	79.5	9.88	6.18	LIGERAMENTE TURBIO	AMARILLO	1041	6	0	1	0	0	0	0	0	0	0	0	0	0
			V4	2020-02-05	S1-056-V4	7.64	53	17.6	0.098	7.44	388	7.43	3.01	4.4	0.68	3.4	4.85	155	3.94	119.2	27.4	41	61.4	4.2	0.2	285.07	111.11	832.6	47.2	0.7	64.3	10.06	3.4	SI	AMARILLO	>1050	7	0	1	0	0	0	0	0	1	0	1	0	1
			V6	2020-07-28	S1-056-V6	7.24	61.8	17.9	0.016	4.38	345	7.18	3.05	4.1	0.74	8.5	4.64	102	2.84	80.4	19.3	40.9	63.6	1.4	0.17	227.81	282.63	581.4	37.4	1.01	85.1	10.35	3.63	LIGERA TURBIDEZ	AMARILLO-ANARANJADO	>1050	6.5	0	1	0	0	0	1	0	0	0	0	0	0
			V8	2021-01-28	S1-056-V8	7.61	55.4	18.5	0.1	6.96	392	7.08	3	4.1	0.73	5.5	4.47	158	2.69	149.6	21.9	45.1	114.6	7.3	0.13	237.74	87.78	680.9	36.9	0.5	71.2	10.48	3.46	SI	AMARILLO	>1050	6	0	1	0	0	0	0	0	0	0	0	0	0
			V10	2021-08-27	S1-056-V10	7.39	57	17.6	0.051	7.08	331	6.45	3.23	3.2	1.01	9	4.52	110	3.27	324.6	41.2	47.5	70	0.9	0.11	203.05	131.99	824.6	26.9	0.73	37	10.26	4.77	SI	AMARILLO	1042	7.5	0	1	0	0	0	0	0	0	0	0	0	0
057	Centro Veterinario San Fco. de Asis	A2	V0	2019-07-31	A2-057-V0	4.48	33.8	10.4	0.011	8.31	233	12.27	1.6	10.7	0.15	19.9	0.49	2257	2.64	201.7	65.9	30.6	74.6	3.4	0.03	206.13	51.21	1627	126.1	3.33	88.4	11.22	7.79	LIGERAMENTE TUBIO	AMARILLO	1014	6	0	1	0	0	0	0	1	0	0	0	0	0
058	HCV-CEU	V2	V0	2019-08-06	V2-058-V0	7.75	57.5	17.5	0.049	3.92	195	8	3.22	4.8	0.67	11.3	4.29	1778	3.82	118.3	31.4	42.4	367.8	5.9	0.21	286.2	99.99	1304.6	33.1	0.9	80.5	12.42	5.08	SI	AMARILLO	1037	6	0	1	0	0	0	0	1	0	0	0	0	1
			V2	2019-09-24	V2-058V2	7.99	58.7	17.9	0.053	5.7	280	7.09	3.09	4	0.77	3	4.1	576	4.79	69.8	25	86.2	697.2	3.7	0.16	330.23	187.63	1214.3	24.6	1.02	92.3	10.65	3.75	TRANSPARENTE	AMARILLO	1012	6.5	0	0	0	0	0	0	0	0	0	0	0	0
			V4	2020-02-12	V2-058-V4	7.51	57.3	17.1	0.026	4.92	239	6.41	3.28	3.1	1.06	2.3	3.26	345	3.8	56.4	23.7	63.9	923.8	3.6	0.29	312.4	166.32	978.9	26.8	0.87	100	11.66	3.54	LIGERA TURBIDEZ	AMARILLO	1030	6.5	0	1	0	0	0	0	0	0	0	0	0	0
			V6	2020-08-12	V2-058-V6	7.89	60	17.6	0.048	5.44	252	6.92	3.4	3.5	0.97	2.5	3.63	294	3.97	106.1	26.9	70.4	1005.6	4.1	0.2	322	298.01	1032.5	38.3	0.91	113.5	10.93	3.7	TURBIDEZ	AMARILLO	1045	7.5	0	1	0	0	0	0	0	0	0	0	1	0
			V8	2021-02-02	V2-058-V8	7.67	60.9	18.6	0.036	5.22	224	6.91	3.45	3.5	0.99	2.1	3.37	460	4.51	82.1	28.6	104.3	887.6	3.9	0.12	330.41	307.9	1241.1	42.4	1	104.6	11.04	4.68	SI	AMARILLO	1041	7	0	1	0	0	0	0	0	0	0	0	0	1
			V10	2021-10-21	V2-058-V10	7.79	59.5	18.6	0.022	5.46	241	7.31	3.61	3.7	0.98	2.4	4.64	575	4.8	95.3	24.4	98.9	859.8	7.3	0.2	288.57	159.67	1132.9	39.2	0.8	89	10.9	4.75	SI	AMARILLO	1037	9	0	1	0	0	0	1	1	1	0	0	0	0
059	HCV-CEU	V2	V0	2019-08-07	V2-059-V0	4.79	34.3	10.1	0.025	6.98	308	7.53	2.41	5.1	0.47	8.1	8.32	266	2.86	100	24.5	62.3	75	5	0.09	174.94	61.66	1198.9	43.2	1.12	98	11.6	5.51	SI	AMARILLO	1042	6.5	0	1	0	0	0	0	0	0	0	0	1	0
060	HCV-CEU	V2	V0	2019-08-27	V2-060-V0	4.78	33.7	10.2	0.027	8.76	102	11	1.32	9.7	0.14	42.4	3.01	1114	2.47	262.2	74.7	33.9	196.6	2.4	0.17	190.8	66.73	2124.1	26.6	0.74	98.5	11.33	4.74	TURBIA	AMARILLO	1032	6	0	1	0	0	0	0	1	0	1	0	0	0
			V2	2019-10-03	V2-060-V2	5.64	40.6	11.8	0.024	10.85	220	7.34	2.18	5.2	0.42	1.7	4.04	418	3.26	153.2	39.1	39.8	296	3	0.17	251.2	152.34	1309	29	0.86	108.6	9.38	3.2	LIGERA TURBIDEZ	AMARILLO	1017	7	0	1	0	0	0	0	1	0	0	0	1	0
			V4	2020-03-11	V2-060-V4	8.24	57.6	18.4	0.069	6.5	148	6.21	3.02	3.2	0.94	1.2	0.27	196	4.46	146.5	127.2	221	200.4	5.8	0.23	311.38	44.34	729	26.3	0.93	105.2	9.71	3.78	SI	AMARILLO	1050	6	0	1	0	0	0	0	0	1	0	1	0	0
			V6	2020-09-30	V2-060-V6	7.81	54.2	16.6	0.019	8.01	140	7.19	2.93	4.3	0.68	1.7	2.4	242	3.17	200.7	60.2	58.1	161.4	6.6	0.23	265.96	37.35	961.9	41.5	0.86	82.7	9.64	2.76	SI	AMARILLO	1027	8	0	1	0	0	0	0	0	0	0	1	0	0
			V6R	2020-11-20	V2-060-V6R	6.65	46.2	14.9	0.083	7.78	241	6.75	2.23	4.5	0.5	5.1	4.03	292	3.21	134.9	39	41.7	139.6	2.2	0.14	277.44	70.64	1147.3	31.5	0.78	103	9.97	3.79	SI	AMARILLO	1022	6	0	1	0	0	0	0	0	0	0	0	0	0
			V8	2021-03-18	V2-060-V8	8.06	56.5	18.6	0.025	6.32	129	6.34	3.02	3.3	0.92	1.2	0.39	236	3.81	92	24.9	56.4	140.4	26.7	0.14	274.32	60.23	789.1	59.5	0.91	135.8	9.95	3.92	TURBIDEZ	AMARILLO	1040	7.5	0	1	0	0	0	0	0	0	0	0	1	0
			V8R	2021-06-08	V2-060-V8R	7.49	55.1	16.6	0.006	6.39	147	8.3	2.7	5.6	0.48	0.1	1.6	390	4.3	192	42	52	223	5.5	0.24	343	52	1030	19.7	0.8	80	10.7	3.8	SI	AMARILLO	1035	8	0	1	0	0	0	0	0	0	0	0	0	0
			V10	2021-09-17	V2-060-V10	7.31	54.7	16.5	0.033	6.94	153	7.12	3.17	3.95	0.8	1.5	2.85	293	4.56	142.3	44.8	53.6	275	4.3	0.23	397.27	61.84	649.5	24	1.03	91.7	10.51	3.32	SI	AMARILLO	1036	8	0	1	0	0	0	0	0	0	0	0	0	0
061	HCV-UAB	B1	V0	2019-09-26	B1-061-V0	5.17	39.6	11.2	0.019	5.12	100	9.41	2.29	7.1	0.32	42.3	3.6	937	2.91	124.6	53.8	34	100.2	0.5	0.11	162.91	62.5	1375.9	35.9	0.92	103	10.04	3.37	SI	AMARILLO	1036	9	0	1	0	0	0	0	0	1	0	0	0	0
			V2	2019-10-24	B1-061-V2	6.64	50.1	14.5	0.019	8.95	282	6.9	2.8	4.1	0.68	7.2	4.5	263	2.5	122	47	93	155	1.8	0.2	265	78	998	41.3	1	113	10	4.2	SI	AMARILLO	1025	8	0	0	0	0	0	0	0	1	0	0	0	0
			V4	2020-04-22	B1-061-V4	6.74	50.5	15.8	0.018	6.96	180	6.01	3.21	2.8	1.15	1.7	0	144	3.2	164.1	45.8	48	50	4	0.21	247.88	48.69	596	45.9	1.2	110	10.35	4	LIGERAMENTE TURBIO	AMARILLO	1048	6.5	0	1	0	0	0	0	0	0	0	0	1	0
			V6	2020-09-29	B1-061-V6	7.23	59	17.6	0.012	6.31	122	5.95	3.38	2.6	1.3	1.1	0.1	156	3.12	229.3	59.4	67.7	71.6	3.5	0.23	277	126.05	533	52.1	1.17	115.4	9.99	3.19	SI	AMARILLO MUY CLARO	1034	8	0	1	0	0	0	0	0	0	0	0	0	1
			V8	2021-03-31	B1-061-V8	7.2	55	18.7	0.02	5.86	212	5.71	3.4	2.3	1.48	1.5	0.1	175	3.6	174.5	68.4	59.8	51.6	3.9	0.19	262.4	138.42	628.2	34.7	1.21	116.9	10.26	3.61	SI	AMARILLO	1040	6.5	0	1	0	0	0	0	0	0	0	0	0	0
062	Clínica Veterinaria San Jorge	I1	V0	2019-09-25	I1-062-V0	6.9	52.2	15	0.028	8.15	293	8.35	2.97	5.4	0.55	37	5.01	280	38	338.9	43.7	40.8	67.4	13	0	242.3	75.83	925	54.3	1.39	0	8.85	13.54	TRANSPARENTE	AMARILLO	1040	7.5	0	1	0	0	0	0	1	0	0	0	0	1
			V2	2019-10-23	I1-062-V2	7.02	51.2	15.3	0.109	7.33	272	7.2	2.6	4.6	0.57	3.5	3.6	348	2.4	74	25	31	83	2.2	0.18	194	56	1790	34.7	1.1	107	9.8	4.3	SI	AMARILLO	1038	9	0	1	0	1	0	1	0	0	0	0	0	1
			V4	2020-05-13	I1-062-V4	7.57	57.6	17	0.019	5.73	213	6.37	3.27	3.1	1.05	1.2	4.87	94	4.13	122.9	29.1	293.3	119	21.7	0	259.83	125.39	952.4	67.8	1.17	57.5	9.07	4.72	SI	AMARILLO	1039	8	0	1	0	0	0	0	0	0	0	0	0	0
			V6	2020-11-03	I1-062-V6	7.33	53.1	17.8	0.037	6.62	105	6.02	2.89	3.1	0.93	2.2	1.1	217	5.07	79.2	22.9	44.4	54.2	6.7	0.08	207.56	61.66	1162.8	32.2	1.15	101.4	10.28	4.15	SI	AMARILLO	1040	7.5	0	1	0	0	0	0	0	0	0	0	0	0
			V8	2021-05-04	I1-062-V8	8.13	59.1	19.3	0.074	7.72	186	6.39	3.19	3.2	1	1.9	2.99	202	2.86	134.9	28.6	106.4	68.6	6.5	0.13	191.87	72.94	1850.7	41.6	1.25	100.9	10.32	4.07	SI	AMARILLO	>1050	6.5	0	1	0	0	0	0	0	0	0	0	0	0
			V10	2021-10-15	I1-062-V10	8.06	62.2	19.1	0.058	8.07	146	7.11	3.35	3.76	0.89	1.7	2.56	236	2.89	148	34.2	52.1	32.8	0.1	0.01	196.58	30.11	1213.9	30.5	1.3	0	7.86	8.86
063	Centro Veterinario San Fco. de Asis	A2	V0	2019-09-26	A2-063-V0	5.48	38.2	11.2	0.069	5.63	211	10	1.86	8.1	0.23	73.5	4.54	2244	2.18	151.1	72	52.1	218.2	3.2	0.18	180.85	67.11	1086.6	30.3	0.67	87.9	9.85	4.98	TURBIA	AMARILLO PARDO	1042	6	0	1	0	0	0	0	1	1	0	0	0	0
			V2	2019-11-05	A2-063-V2	7.91	55	16	0.034	6.11	348	9.74	2.31	7.4	0.31	7.7	3.58	545	2.64	102.6	34.8	35.9	108.6	2.4	0.11	194.45	176.36	1255.9	41.2	0.8	92.4	11.33	3.05	SI	AMARILLO	1035	7.5	0	1	0	1	0	0	0	0	0	0	0	0
			V4	2020-04-07	A2-063-V4	7.28	54.1	16.3	0.121	6.49	271	7.42	3.38	4	0.85	2.5	2.83	299	4.27	66.3	26.6	66.2	165	4.1	0.12	382.18	53.33	806.4	20.8	0.85	85.9	11.57	3.47	LIGERAMENTE TURBIO	AMARILLO	1043	6.5	0	1	0	0	0	0	0	0	0	0	1	0
			V6	2020-10-20	A2-063-V6	7.02	51.5	21.2	0.019	6.07	508	7.04	3.56	3.5	1.02	1	2.57	184	2.66	56.4	38	65.3	120.4	3.1	0.01	363.29	989.48	875.2	53.1	1.6	96.5	11.19	3.82	SI	AMARILLO	1035	6	0	1	0	1	0	0	1	0	0	0	0	0
			V8	2021-04-08	A2-063-V8	7.59	55.9	19.8	0.104	7.58	333	7.26	3.62	3.6	1.01	0.9	3.59	221	3.5	86.5	33	47.6	132.8	0.1	0.11	277.18	492.44	974.6	37.5	1.27	90.2	11.38	3.35	SI	AMARILLO	1034	6.5	1	1	0	1	0	0	0	1	0	0	0	1
064	Centro Veterinario San Fco. de Asis	A2	V0	2019-09-27	A2-064-V0	5.85	43.2	13.3	0.023	5.95	146	7.31	1.57	5.7	0.28	22	4.01	863	1.94	289.8	76.6	30.3	62	2.1	0.08	142.71	69.01	1290.1	25.3	0.89	67.8	8.58	3.57	TURBIA	AMARILLO PARDO	1049	6	0	1	0	0	0	0	1	1	0	0	0	0
			V0E	2019-10-16	A2-064-V0R	4.44	33.1	10.1	0.021	32.85	392	8.87	1.39	7.5	0.19	0	4.2	881	2.45	77.3	61.2	29.8	318.6	3	0.21	253.46	104.35	30836.4	200.1	3.24	74.5	9.09	10.48
065	Clínica Veterinaria Dinos	MU2	V0	2019-09-30	MU2-065-V0	5.79	39.2	13.6	0.039	7.78	331	7.41	2.49	4.9	0.51	3.9	3.76	1322	2.33	83.9	31.6	27.6	49.8	3.8	0.07	163.3	90.42	799.9	44.9	0.74	99.1	9.44	3.49	LIGERAMENTE TURBIA	AMARILLO	1042	9	0	1	0	1	0	0	0	0	0	0	0	1
			V2	2019-11-06	MU2-065-V2	6.5	43.8	15	0.075	9.8	474	6.8	2.8	4	0.7	1.8	3.3	288	2.8	111	23	33	80	4.3	0.09	180	48	678	18.5	0.6	97	10	3.1	TURBIDEZ	AMARILLO	1038	6	0	1	0	0	0	0	0	0	0	0	0	0
			V4	2020-04-29	MU2-065-V4	7.04	49.8	16.8	0.027	7.55	383	6.01	3.03	3	1.01	1.2	2.21	114	3.47	68	20.4	25.4	50.4	6.7	0.11	260.05	44.02	471.6	20.1	0.64	107.4	11.56	3.88	SI	AMARILLO	>1050	6.5	0	1	0	0	0	0	0	0	0	0	0	1
			V6	2020-10-29	MU2-065-V6	7.3	49.8	17.9	0.049	8.14	403	6.43	3.27	3.2	1.02	1.3	1.03	173	3.06	146.3	20.5	25	46	16.9	0.08	310.59	42.01	595.6	18.1	0.66	94.1	10.44	3.3	TURBIDEZ	AMARILLO	1045	6.5	0	1	0	0	0	0	0	0	0	0	1	1
			V8	2021-04-27	MU2-065-V8	7.73	54.3	19.6	0.051	7.79	432	6.5	3.5	3	1.17	0.5	1.28	146	3.18	56.6	15.9	28.6	36.4	6	0.17	249.33	65.06	528	28.1	0.75	102.4	10.64	4.14	TURBIDEZ	AMARILLO OSCURO	1050	7	0	1	0	0	0	0	0	0	0	0	0	1
			V10	2021-10-14	MU2-065-V10	6.76	47	17.1	0.015	6.85	340	6.51	3.41	3.1	1.1	1.9	2.34	122	2.76	39.3	16	22	42	5.2	0.13	242.82	75.56	704.2	19	0.74	114	10.12	3.61	LIGERA TURBIDEZ	AMARILLO	1044	6	0	1	0	0	0	0	0	1	0	0	0	0
066	HCV-UCM	M1	V0	2019-10-01	M1-066-V0	5.57	41.1	13.1	0.026	12.42	319	9.24	2.55	4.9	0.51	78.4	5.06	869	2.48	297	45.2	82.5	457.2	4.2	0.09	191.24	380.49	1147.9	28.3	0.68	82.3	10.96	4.78	SI	AMARILLO CLARO	1012	6	0	1	0	0	0	0	1	0	0	0	0	0
067	Centro Veterinario San Fco. de Asis	A2	V0	2019-10-02	A2-067-V0	5.46	42	12.3	0.026	7.77	151	9.24	2.55	6.7	0.38	78.4	5.06	869	2.48	297	45.2	82.5	457.2	4.2	0.09	191.24	380.49	1147.9	28.3	0.68	82.3	10.96	4.78	SI	AMARILLO	1019	6	0	1	0	0	0	0	0	0	0	0	0	0
			V2	2019-10-30	A2-067-V2	5.86	43.8	12.9	0.083	7.42	195	7.48	2.83	4.7	0.6	32.7	4.56	292	2.95	127	18.9	85.3	445.6	5.6	0.14	223.33	516.56	1344.2	39.5	0.64	84.3	10.43	5.07	LIGERA TURBIDEZ	AMARILLO	1046	5	0	1	0	0	0	1	1	1	0	0	1	0
			V2E	2019-12-13	A2-067-V2R	6.33	45.3	14.6	0.049	10.38	330	7.24	3.49	3.8	0.92	2	3.58	258	3.86	115.3	21.3	95.9	611.8	6.9	0.11	251.33	256.21	805.1	61.1	0.77	87.7	10.64	4.85	SI	AMARILLO CLARO	1025	6.5	0	0	0	0	0	0	1	0	0	0	0	0
			V4	2020-04-03	A2-067-V4	7.13	53.1	16.4	0.071	8.08	186	7.13	3.57	3.6	0.99	1.8	2.73	189	4.01	298.2	29.2	76.4	628	4.6	0.12	201.64	105.24	810.4	27.2	0.76	91.5	11.7	3.93	SI	AMARILLO	1032	6	0	1	0	0	0	0	0
			V6	2020-10-16	A2-067-V6	6.43	47.8	15	0.046	7.14	169	7.38	3.53	3.9	0.91	50.3	3.97	193	3.14	70	17.6	98.7	552.6	5.4	0.12	231.25	169.19	970.7	26.9	0.79	90.9	10.96	3.94	SI	AMARILLO	1041	6.5	0	1	0	0	0	0	0	0	0	0	0	0
			V8	2021-04-09	A2-067-V8	6.35	47.6	15.8	0.108	9.38	242	7.22	3.55	3.7	0.96	3.2	3.72	131	3.57	107	14.4	65.5	1029	14.8	0.1	250.73	390.89	838.8	42	0.82	105.9	11.36	4.65	SI	AMARILLO	1044	5	0	1	0	1	0	0	0	1	0	0	0	0
			V10	2021-10-07	A2-067-V10	5.96	45.4	13.7	0.062	9.73	254	7.33	3.49	3.84	0.91	2.5	3.41	149	4.05	130	21.7	67.2	1053.2	5.2	0.01	270	140.62	701.1	30	0.68	88.3	10.95	3.81	TURBIO	AMARILLO	1025	9	0	1	0	0	0	0	0	0	1	0	0	0
068	Centro Veterinario San Fco. de Asis	A2	V0	2019-10-02	A2-068-V0	5.57	40.6	11.2	0.061	10.33	250	10.49	2.26	8.2	0.28	27.9	5.29	927	2.09	490.7	185.5	24.1	122.6	5.6	0.05	204.59	89.59	981.3	34.8	0.77	72	9.87	4.06	LIGERAMENTE TURBIO	AMARILLO VERDOSO	1044	9	1	1	0	0	0	0	1	0	0	0	0	0
069	FRAVET-Európolis	M2	V0	2019-10-08	M2-069-V0	6	45.2	13	0.05	10.58	233	4.84	2.81	2	1.41	5.3		345	3.39	647.9	75.4	36.4	339.6	8.6	0.16	299.69	72.71	786.8	34	0.86	76.3	10.11	9.45	LIGERA TURBIDEZ	AMARILLO	1046	5	1	1	0	1	0	1	0	0	0	0	0	0
070	Clínica Veterinaria San Jorge	I1	V0	2019-10-09	I1-070-V0	3.78	30.4	8.9	0.034	8.93	194	8.86	1.71	7.2	0.24	64.2	3.73	556	2.15	217.6	38.4	16.1	133	3.7	0.14	237.48	75.65	2220	31.5	0.96	36.5	9.83	4.84	SI	AMARILLO CLARO	1025	6	0	1	0	0	0	0	1	0	0	1	0	0
			V0R	2019-11-20	I1-070-V0R																													SI	AMARILLO	1025	5.5	0	1	0	0	0	0	0	0	0	0	0	0
			V2	2020-01-23	I1-070-V2	5.26	38.6	12.6	0.061	4.58	64	8.67	2.15	6.5	0.33	38.3	3.4	638	3.64	246.1	53.1	26.8	180.4	0	0	295.45	72.26	2046	47.8	1.02	92.1	11.39	4.57	SI	AMARILLO	1032	6.5	0	1	0	0	0	0	0	0	0	1	0	0
071	Clínica Veterinaria Dr. Bernal	MU1	V0	2019-10-09	MU1-071-V0	6.83	47.4	15.4	0.018	5.86	153	7.27	3.08	4.2	0.73	2.7	3.51	371	3.24	70.2	25	45.3	77.8	3	0.19	186.54	33.2	698.5	50.6	1.02	100.3	9.88	3.75	SI	AMARILLO	>1050	7.5	0	1	0	0	0	0	0	0	0	0	0	0
			V2	2019-11-15	MU1-071-V2	7.32	50.5	16.4	0.06	10.45	303	7.7	2.49	5.2	0.48	60.1	4.21	319	2.77	69.4	26.8	29.1	190.6	2.3	0.19	179.45	66.53	1113.9	54.4	0.87	91.3	9.93	4.04	SI	AMARILLO	>1050	9	0	1	0	0	0	0	0	0	0	0	0	1
			V4	2020-07-01	MU1-071-V4	7.24	51.3	17	0.032	6.63	181	6.47	3.23	3.2	1.01	1.9	1.79	173	3.38	78.4	31.4	55.4	81	1.3	0.12	203.24	49.36	706.6	60.9	1.16	58.2	12.08	4.03	TURBIDEZ	AMARILLO VERDOSO	>1050	6	0	1	0	0	0	0	0	0	0	0	1	0
			V6	2020-10-16	MU1-071-V6	7.28	51.2	17.8	0.031	6.06	202	6.79	3.23	3.6	0.9	2.3	1.53	175	2.85	76.7	29.8	51	113.8	5.6	0.16	172.85	39.51	692.6	54.2	1.06	79.6	10.1	4.34	TURBIDEZ	AMARILLO OSCURO	>1050	6.5	0	1	0	0	0	0	0	0	0	0	0	0
			V8	2021-04-27	MU1-071-V8	7.65	52.6	18.7	0.008	7	191	6.25	3.35	2.9	1.16	1.3	1.73	141	3.44	112.3	26.3	55.7	91	1.8	0.13	205.79	56.92	615.5	57.7	1.22	89.6	10.56	3.66	SI	AMARILLO	1047	9	0	1	0	0	0	0	0	0	0	0	0	0
			V10	2021-11-04	MU1-071-V10	7.57	51.3	18.3	0.019	5.6	60	4.88	3.38	1.5	2.25	1.2	0.95	146	3.14	84.2	26.2	56.9	60.4	1.1	0.24	184.09	26.4	658.1	46.6	1.14	112.4	10.69	3.49	TURBIDEZ	AMARILLO	1050	9	0	1	0	1	0	0	0	0	0	0	0	1
072	HCV-UCM	M1	V0	2019-10-15	M1-072-V0	4.99	35.5	11	0.041	6.02	136	8.9	1.93	7	0.28	40	2.19	599	2.38	125.3	37.6	29.7	80.2	5	0.19	151.25	63.93	1275.3	19.5	0.69	75.5	9.62	4.32	LIGERA TURBIDEZ	AMARILLO	1037	6.5	0	1	0	0	0	0	0	0	0	0	0	0
073	Centro Veterinario San Fco. de Asis	A2	V0	2019-10-16	A2-073-V0	5.89	42.5	13	0.028	7.38	400	7.05	3.18	3.9	0.82	0.4	4.77	113	2.96	135.8	24	50.3	227.6	0.5	0.08	180.86	327.8	918.8	28.5	0.56	82.9	10.3	4.83	LIGERA TURBIDEZ	AMARILLO	1045	7.5	0	1	0	1	0	1	0	0	0	0	0	0
			V2	2019-11-21	A2-073-V2	6.2	43.6	13.9	0.056	6.73	228	8.08	3.51	4.6	0.76	12.4	4.76	174	3.08	271.4	50.8	56.4	313.6	1.3	0	205.66	281.55	1215.9	39.9	0.62	83.6	10.28	6.04	LIGERA TURBIDEZ	AMARILLO	1032	7.5	0	1	0	0	0	0	0	0	0	0	1	1
			V4	2020-04-28	A2-073-V4	6.73	48.2	14.6	0.04	6.71	491	6.48	3.42	3.1	1.1	1.9	3.58	67	3.66	163.3	31.1	61.5	434	5.5	0.13	198.64	219.4	832.6	48.6	0.66	88.4	11.04	4.05	SI	AMARILLO	>1050	6	0	1	0	0	0	0	0	1	0	0	1	0
			V6	2020-10-23	A2-073-V6	6.87	48.5	15.8	0.042	8.06	425	6.95	3.61	3.3	1.09	2.1	3.91	130	2.21	141.3	28.6	73	404.4	6.5	0.14	171.51	103.43	961.6	22.9	0.65	61	10.71	4.43	SI	AMARILLO	1040	7	0	1	0	1	0	0	0	0	0	0	0	1
			V6R	2020-12-03	A2-073-V6R	6.85	47.3	15.8	0.055	7.37	447	6.62	3.51	3.1	1.13	1.6	3.4	103	4.04	126.4	27.1	75.1	577	4.6	0.13	175.71	85.42	897.1	30.5	0.65	77.9	10.48	3.6	LIGERA TURBIDEZ	AMARILLO	1049	6.5	0	1	0	0	0	0	0	0	0	0	0	0
074	Clínica Veterinária VetLamaçães	P2	V0	2019-10-16	P2-074-V0	6.96	57.5	16.7	0.027	7.47	261	7.37	3.21	4.2	0.76	1.2	3.92	158	3.24	386.2	48.1	47	74.8	3.1	0.19	373.13	76.15	758.5	39.4	1.44	28.9	11.25	9.41	SI	AMARILLO	1026	7.5	0	1	0	1	0	0	0	0	0	0	0	1
075	Hospital Veterinario Guadiamar	S1	V0	2019-10-17	S1-075-V0	5.39	41.5	12.7	0.104	20.34	349	7.86	2.67	5.2	0.51	30.1	6.74	239	2.68	119.9	22	13.8	165.6	3.7	0.14	194.88	84.63	999.8	43.8	0.87	100.3	9.93	4.4	LIGERA TURBIDEZ	AMARILLO	1053	7.5	0	1	0	1	0	1	0	0	0	0	0	1
076	Clínica Veterinaria San Jorge	I1	V0	2019-10-17	I1-076-V0	5.6	42.6	12.6	0.034	5.11	465	6.33	2.8	3.5	0.8	2.8	4.88	228	2.78	79	16.6	17.1	71.6	5	0.13	348.1	125.55	921.6	26.6	0.87	100.8	10.63	4.51	SI	AMARILLO	1045	6.5	0	1	0	0	0	0	0	0	0	0	0	1
077	Centro Veterinario San Fco. de Asis	A2	V0	2019-10-18	A2-077-V0	2.2	18.6	4.9	0.26	19.12	665	6.71	1.5	5.2	0.29	119.6	6.01	469	2.23	352.9	81.1	45.9	83.2	2.9	0	230.28	130.32	1059.1	115.5	1.61	104.2	10.38	6.91	LIGERA TURBIDEZ	AMARILLO	1022	9	1	1	0	0	0	0	1	0	0	0	0	1
078	Centro Veterinario San Fco. de Asis	A2	V0	2019-10-22	A2-078-V0	6.38	46.6	14.4	0.041	9.34	236	7.4	2.7	4.7	0.57	0.8	4	395	2.3	120	34	29	151	0.7	0.07	175	181	930	27.1	1	100	10.9	4.6	SI	AMARILLO	1042	5	0	1	0	0	0	0	0	0	0	0	0	0
			V2	2019-11-28	A2-078-V2	6.87	49	15.2	0.058	7.42	70	6.8	2.9	3.9	0.74	1.3	3.11	239	3.25	192.5	31.6	29.5	175.6	3.6	0.11	178.99	131.18	738.3	18	0.95	89.1	10	4.53	SI	AMARILLO	1026	5	0	1	0	0	0	0	0	0	0	0	0	0
			V4	2020-05-05	A2-078-V4	7.11	52.1	15.8	0.024	9.14	222	6.11	3.05	3.1	0.98	2.1	3.21	197	3.35	215.1	39.1	303	188.6	14.8	0.11	197.37	130.24	643.1	30.6	1.18	77.3	11.1	4.77	TURBIO	AMARILLO	1036	5	0	1	0	0	0	0	0	0	0	0	1	0
			V4R	2020-09-08	A2-078-V4R	7.22	52.6	16.5	0.02	22.07	145	5.87	2.94	2.9	1.01	78.2	3.78	124	2.11	863.5	57.3	56.3	253.6	4.7	0.22	216.2	51.61	425.9	195.7	4.53	90.4	8.97	6.69	TURBIA	PARDUZCO	1027	7	0	1	0	0	0	0	1	1	1	0	0	0
079	Clínica Veterinaria Dr. Bernal	MU1	V0	2019-10-22	MU1-079-V0	4.84	35.1	11.1	0.052	6.36	12	11.9	2.1	9.8	0.21	0	2.4	1573	1.9	228	96	81	108	2.1	0.13	163	50	1328	34.1	0.8	66	11.2	4.3	SI	AMARILLO	1041	6.5	0	1	0	0	0	0	1	0	0	0	0	0
			V2	2019-11-26	MU1-079-V2	4.67	34.7	11.4	0.097	8.37	19	9.21	2.43	6.8	0.4	0.8	2.75	394	4.06	165.5	45	61	125.6	4.3	0.12	251.67	85.58	1197.6	42.1	0.97	87.8	10.59	4.75	SI	AMARILLO	1040	8.5	0	1	0	0	0	0	0	0	0	0	0	0
			V4	2020-07-06	MU1-079-V4	5.72	43.7	19.5	0.05	11.72	458	6.3	3.06	3.2	0.97	0.5	4.17	152	3.89	114.2	53	241	2542	1	0.32	431.93	1468	1101.3	41.9	0.92	113.9	10.32	3.28	LIGERA TURBIDEZ	AMARILLO	1040	6	1	0	0	0	0	0	0	0	0	0	0	0
080	Clínica Veterinaria San Jorge	I1	V0	2019-10-23	I1-080-V0	4.57	40.6	10.8	0.081	26.87	455	7.1	2.3	4.8	0.48	24.3	4.1	404	1.8	277	57	31	33	2.8	0.14	194	57	1059	38.6	1.1	0	10	11.3	SI	AMARILLO	1049	6	0	1	0	1	0	1	0	0	0	0	0	0
			V2	2019-12-17	I1-080-V2	5.38	44.9	13.2	0.089	29.29	465	7.48	2.66	4.8	0.55	2.5	2.45	194	2.64	121.6	30.7	30.1	33.2	3.9	0.14	211.12	111.72	947.3	40.3	0.93	7	10	4.57	SI	AMARILLO	1033	6	0	1	0	0	0	0	0	0	0	0	0	0
			V4	2020-05-13	I1-080-V4	5.32	42.6	12.5	0.049	24.48	424	6.61	2.47	4.1	0.6	12	2.39	158	2.03	153.7	31.8	34	20.8	9.3	0.1	137.48	86.87	1021.1	25.6	0.91	40.8	8.88	4.33	SI	AMARILLO	1045	6.5	0	1	0	0	0	0	0	0	0	0	0	0
081	HCV-UCM	M1	V0	2019-10-22	M1-081-V0	5.5	37.6	11.6	0.102	11.54	227	8.3	2.7	5.6	0.48	26.1	4.1	1322	1.8	132	55	21	63	3.1	0.16	163	80	1297	28.9	0.8	74	10.3	3.1	SI	AMARILLO	1042	7.5	0	1	0	0	0	0	0	0	0	0	0	1
			V2	2019-12-05	M1-081-V2	5.78	42.5	13.1	0.098	10.14	361	7.58	2.77	4.8	0.58	10.9	3.56	840	2.53	208.1	48	24.8	88.8	3.8	0.12	247.53	89.15	1253.6	31.1	0.83	60.5	10.76	4.57	SI	AMARILLO	1032	7.5	0	1	0	0	0	0	0	0	0	0	0	1
			V4	2020-04-30	M1-081-V4	6.76	47.6	14.4	0.064	9.94	152	6.75	2.97	3.8	0.78	5.2	3.33	432	3.08	158.4	40.6	27.3	55.6	5.4	0.12	233.65	82.13	718.9	29.3	1.04	99.5	9.74	3.92
			V6	2020-10-28	M1-081-V6	6.75	45.4	15.7	0.061	10.02	300	7.06	3.22	3.8	0.85	1.8	2.62	446	3.08	115.1	30	31.9	45.6	10.1	0.11	260.06	89.35	763.7	35.6	0.89	83	10.28	3.41	SI	AMARILLO	1036	8	0	1	0	0	0	0	0	0	0	0	0	0
			V8	2021-04-29	M1-081-V8	6.99	51.9	16.1	0.066	11.31	380	7.14	3.16	4	0.79	3.4	2.72	393	2.97	165	18	27.7	70	5.6	0.19	241.73	164.05	743.3	42.7	0.96	73.3	10.76	3.41	LIGERA TURBIDEZ	AMARILLO	1040	9	0	1	0	0	0	0	0	0	0	0	0	0
			V10	2021-11-03	M1-0981-V10	7.04	48.5	15.9	0.048	9.82	289	6.91	3.05	3.86	0.79	0.8	2.75	486	2.95	91.5	26.4	30.6	62.4	2.7	0.16	237.87	92.9	713.3	31.5	0.95	85.4	10.29	3.64	SI	AMARILLO	1030	9	0	1	0	0	0	0	0	0	0	0	0	1
082	Centro Veterinario San Fco. de Asis	A2	V0	2019-11-05	A2-082-V0	5.23	37.9	11.5	0.049	2.51	142	10.92	2.63	8.3	0.32	131	3.09	4368	2.07	133	46	57.7	48.8	4.1	0.14	192.53	61.85	979.8	20	0.73	93.8	10.8	4.17	SI	AMARILLO	1034	6.5	0	1	0	0	0	0	0	0	0	0	0	0
			V2	2019-12-10	A2-082-V2	6.35	45	14.2	0.017	13.22	435	7.74	2.88	4.9	0.59	4.5	2.86	742	2.93	122.3	32.8	73.8	67.6	1.1	0.06	210.3	177.82	619.7	25.2	0.79	86.9	10.7	4.81	LIGERA TURBIDEZ	AMARILLO	1050	7	0	1	0	0	0	0	0	1	0	1	0	1
			V4	2020-05-07	A2-082-V4	7.29	54.4	16.4	0.055	9.41	212	6.68	3.57	3.1	1.15	1.6	1.7	253	3.15	146.5	43.3	230.5	33.6	8.1	0.01	225.89	83.56	403	45.6	0.96	73.4	10.67	4.35	LIGERAMENTE TURBIO	AMARILLO CLARO	1020	6	0	0	1	0	0	0	1	0	0	0	0	0
			V6	2020-11-26	A2-082-V6	7.26	52	17.2	0.024	7.43	196	6.97	3.54	3.4	1.04	2.1	1.46	199	2.2	78.6	25.5	141.9	31.4	5.3	0.2	239.38	49	405.2	29.5	0.8	96	10.24	3.14	TURBIDEZ	AMARILLO	1050	5	0	1	0	0	0	0	0	0	0	0	0	0
			V8	2021-05-12	A2-082-V8	7.41	53.3	17.7	0.039	6.95	212	7.3	3.7	3.6	1.03	0.1	1.6	340	3.3	110	37	106	18	0.1	0.01	242	65	432	29.9	1	99	10.3	3	LIGERA TURBIDEZ	AMARILLO	1046	6	0	1	0	0	0	0	0	0	0	0	0	0
			V10	2021-11-25	A2-082-V10	7.41	52.4	17.2	0.019	7.37	178	7.79	3.45	4.34	0.79	1	2.04	665	2.92	77.1	29.3	104.8	38.2	3.9	0.19	242.92	54.4	490.4	23.7	0.92	101.4	10.77	3.99	LIGERA TURBIDEZ	AMARILLO	1042	6	0	1	0	0	0	0	0	0	0	0	0	0
083	Hospital Veterinario Guadiamar	S1	V0	2019-11-05	S1-083-V0	5.88	42.9	13.6	0.074	5.92	345	10.04	2.32	7.7	0.3	13.7	2.4	1660	2.94	94.3	53	31	105	2.6	0.11	260.72	73.18	898.4	35.2	0.69	95.4	10.03	5.5	SI	AMARILLO	1035	7.5	0	1	0	0	0	0	0	1	0	0	0	1
084	Clínica Veterinaria San Jorge	I1	V0	2019-11-08	I1-084-V0	3.97	29.8	8.7	0.025	6.29	225	11.65	1.43	10.2	0.14	19.4	3.8	914	1.63	64.1	44.2	20.2	65.4	3.5	0.14	126.42	70.46	1301.1	25.2	0.48	73.9	9.47	3.65	SI	AMARILLO CLARO	1025	6.5	0	1	0	0	0	0	0	0	0	0	0	0
			V2	2020-01-15	I1-084-V2	6.88	56.4	16.2	0.034	10.36	213	7.87	2.99	4.9	0.61	9.9	3.98	55	2.97	96.7	29.3	32.8	57.6	2	0	158.68	63.93	1245.1	32.9	0.81	5	9.05	5.54	LIGERAMENTE TURBIA	AMARILLO OSCURO	>1050	9	0	1	0	0	0	0	1	1	0	0	0	1
			V4	2020-06-04	I1-084-V4	7.89	62.3	18.7	0.057	5.91	242	7.03	3.1	3.9	0.79	2.7	2.51	81	2.52	68.6	16.3	37.9	52.4	17.2	0	138.09	89.22	743.4	32.4	0.76	64.2	6.66	3.64	SI	AMARILLO	>1050	7	0	1	0	0	0	0	0	0	0	0	0	1
085	Clínica Veterinaria San Jorge	I1	V0	2019-11-08	I1-085-V0	6.13	44.5	14.4	0.074	10.32	390	7.37	3.01	4.4	0.68	2.6	2.42	179	3.53	98.8	23.2	50.7	147.6	5.4	0.05	240.63	125.21	448.3	40	0.71	108.8	10.71	3.85	SI	AMARILLO CLARO	1025	6	0	1	0	0	0	0	0	0	0	0	0	0
			V2	2020-02-12	I1-085-V2	6.17	47.4	14.9	0.04	8.82	445	6.34	3.18	3.2	0.99	3	3.15	95	3.87	114	24	53.6	167.6	7	0.04	214.78	107.64	358.8	33	0.65	94.9	8.19	3.55	SI	AMARILLO CLARO	1032	6	0	1	0	0	0	0	0	0	0	0	0	0
			V4	2020-06-04	I1-085-V4	6.89	55.1	16.1	0.041	11.17	276	7.58	3.36	4.2	0.8	9	4.12	144	3.44	282.1	40.8	52.8	203	5.6	0	292.54	107.69	530.5	30.1	0.85	46.2	10.7	4.94
			V6	2020-12-22	I1-085-V6	6.63	50.6	16.7	0.097	9.44	463	7.2	3.4	3.8	0.89	4.1	2.9	122	3.1	125	31	49	256	2.6	0.09	276	58	433	24.1	0.9	114	10.9	4.3
			V8	2021-08-13	I1-085-V8	4.32	37.8	13	0.106	7.17	566	6.84	3.11	3.7	0.84	10.9	3.82	92	2.46	39.2	31.6	37.4	271.4	6.1	0.16	200.14	103.02	508.7	53.8	0.66	34.5	8.56	4.93
			V10	2021-12-15	I1-085-V10	5.81	52.2	17.5	0.055	10.83	771	7.06	3.37	3.69	0.91	4.5	3.95	110	4	392	46.2	51.9	308.6	0.1	0.01	286.51	147.69	451.1	55	0.63	15.8	9.24	12.27	SI	AMARILLO	>1050	6	0	1	0	0	0	0	1	1	0	0	0	0
086	HCV-CEU	V2	V0	2019-11-14	V2-086-V0	5.57	38.8	11.7	0.049	7.46	239	8.53	1.99	6.5	0.31	11.4	3.19	844	2.2	463.4	86.5	44.6	94	4	0.17	189.31	75.23	1266.3	41	1.28	89.5	10.42	3.41	TURBIDEZ	AMARILLO	1035	7	0	1	0	1	0	1	0	0	0	0	1	0
			V2	2019-12-19	V2-086-V2	5.66	41.6	12.5	0.105	8.33	282	9.59	2.45	7.1	0.35	3.1	3.01	494	2.64	98	44.7	30.9	114.8	5.3	0.21	215.9	58.9	1403.6	27.1	0.91	97	11.43	2.1	LIGERA TURBIDEZ	AMARILLO	1026	7	1	1	0	0	0	0	1	1	1	1	0	0
			V4	2020-06-12	V2-086-V4	5.73	44.8	12.3	0.046	7.36	97	7.57	2.42	5.2	0.47	32.8	4.74	1958	2.72	69.5	46	70.4	89.4	4.3	0.18	236.74	116.92	1767.5	35.3	1.12	78.9	9.7	3.92	TURBIA	AMARILLO	1047	6.5	0	1	0	0	0	0	1	0	1	0	0	0
			V4R	2020-07-14	V2-086-V4R	3.77	27.7	7.8	0.025	12.23	70	4.22	1.17	3.1	0.38	52.8	4.23	9859	1.3	351.6	103.6	168.2	440.8	2.7	2.65	355.09	214.76	1191.5	84.6	1.3	79.7	8.73	6.48	TURBIDEZ	NARANJA	1050	6	0	1	0	0	0	0	1	0	0	0	0	0
087	Hospital Escolar Veterinário - ULisboa	P1	V0	2019-11-15	P1-087-V0	2.5	19.7	5.7	0.047	6.92	161	5.75	1.04	4.7	0.22	41.8	2.13	1917	1.35	1010.6	123.8	34.2	85.8	3	0.12	177.46	86.66	2704.7	169.8	1.76	80.8	7.75	6.94	SI	AMARILLO CLARO	1028	6	0	1	0	0	0	0	1	1	1	0	0	0
088	HCV-UAB	B1	V0	2019-11-21	B1-088-V0	5.82	44.6	13.8	0.017	3.86	112	6	2.83	3.2	0.88	1.9	1.3	276	3.29	61.5	23	21.7	111.2	3.8	0.13	292.24	43.39	591.2	21.9	1.04	122.5	11.41	3.99	LIGERA TURBIDEZ	AMARILLO	1046	9	0	1	0	0	0	0	0	0	0	0	0	1
089	HCV-UAB	B1	V0	2019-11-21	B1-089-V0	5.09	37.3	11.8	0.014	3.69	165	9.5	2.08	7.4	0.28	56.8	2.85	2679	2.07	614.3	90	33.1	74.2	4	0.16	143.41	49.45	2124.6	89.1	1.73	97.1	10.2	4.58	LIGERA TURBIDEZ	AMARILLO	1038	6	0	1	0	0	0	0	1	1	0	0	0	0
090	HCV-CEU	V2	V0	2019-11-26	V2-090-V0	6.43	49.6	15.1	0.005	7.7	54	6.64	3.06	3.6	0.85	10.3	4.27	315	2.78	73	21	109.6	76.4	5.1	0.15	190.77	45.84	556.1	21.6	0.82	94.1	10.46	4.1	TURBIDEZ	AMARILLO AMBAR	>1050	6	0	1	0	0	0	0	0	0	0	1	0	0
091	Centro Veterinario San Fco. de Asis	A2	V0	2019-11-27	A2-091-V0	5.94	43.7	14.6	0.027	9.86	80	7.59	2.81	4.8	0.59	2.6	4.19	300	3.58	171.4	42.9	39.2	134	4.2	0.2	311.91	98.19	894.8	26.8	0.75	97.1	10.28	3.46	SI	AMARILLO	1020	8	0	1	0	0	0	0	0	0	0	0	0	0
			V2	2020-01-03	A2-091-V2	6.05	44.7	14.8	0.04	15.79	359	7.46	2.42	5	0.48	5.1	4.66	336	4.26	148.9	37.3	38.3	151.4	4	0.18	379.21	107.2	980.6	20.8	0.85	100.9	9.95	4.58	SI	AMARILLO	1023	7.5	0	1	0	0	0	0	0	0	0	0	0	0
			V2R	2020-04-24	A2-091-V2R	6.63	48.9	15.5	0.02	12.41	321	6.92	2.78	4.1	0.68	1.5	3.51	202	3.49	102	28.3	49.5	137.2	5.3	0.18	407.69	93.11	695.9	27.8	1.2	92.5	9.95	3.07	TURBIDEZ	AMARILLO	1032	6	0	1	0	0	0	0	0	0	0	0	1	0
			V4	2020-06-05	A2-091-V4	6.18	47.6	14.6	0.019	12.15	303	7.39	2.9	4.5	0.64	1.2	3.82	196	4.06	202.7	41.5	44.8	225	5.7	0.23	377.23	160.77	603.3	36.3	1.05	85.6	11.58	3.12	TURBIA	AMARILLO	1040	6	0	1	0	0	0	0	0	0	0	0	1	0
			V6	2020-12-03	A2-091-V6	6	44	15.3	0.014	11.15	327	6.64	2.84	3.8	0.75	1.6	3.29	203	5.02	95.4	27.6	37.8	103.4	4.5	0.2	436.21	125.29	639.5	24.2	0.94	95	10.01	3.41	TURBIO	AMARILLO OSCURO	>1050	7	0	1	0	0	0	1	1	1	0	0	0	1
			V8	2021-06-04	A2-091-V8	4.34	32.7	11.1	0.011	7.7	12	6.8	2.8	4	0.7	0.1	4	184	3.5	78	28	44	77	3.9	0.2	464	270	488	27	0.9	97	10.5	3.7	SI	AMARILLO OSCURO	1040	6.5	0	1	0	0	0	0	0	0	0	0	0	0
			V10	2021-12-03	A2-091-V10	6.71	51.9	16.7	0.024	13.8	393	6.87	3.02	3.85	0.78	1.2	3.9	193	4.59	201	50.4	45.5	141.6	5.8	0.16	435.91	108.02	647.3	29.3	0.86	94.8	11.04	4.09	SI	AMARILLO INTENSO	1028	7	0	1	0	0	0	0	0	0	0	0	0	1
092	HCV-CEU	V2	V0	2019-12-03	V2-092-V0	6.78	56.5	16.5	0.032	6.23	211	6.28	2.89	3.4	0.85	0.6	0.28	296	3.14	207.3	38.7	50.5	90.2	4.7	0.12	159.34	44.14	586.9	36.3	0.74	95.1	11.51	4.83	TURBIDEZ	AMARILLO	>1050	7	0	1	0	0	0	0	0	0	0	0	0	0
			V2	2020-01-21	V2-092-V2	5.61	48.5	14.2	0.079	8.32	387	6.17	2.65	3.5	0.76	1.3	4.65	202	3.91	64.1	25	32.7	169.8	2.2	0.12	187.9	45.94	628.8	33.8	0.64	104.6	9.51	4.54	TURBIA	AMARILLO	>1050	7	0	1	0	0	0	0	0	0	0	0	1	0
093	HCV-CEU	V2	V0	2019-12-03	V2-093-V0	6.23	50.5	15.5	0.037	6.17	181	5.02	2.28	2.7	0.84	1	1.11	135	1.77	103	35	53	75.4	5.5	0.1	246.54	72.07	1235.8	66.6	1.2	111.3	10.95	5.75	SI	AMARILLO	>1050	6.5	0	1	0	0	0	0	0	0	0	0	0	0
094	HCV-CEU	V2	V0	2019-12-03	V2-094-V0	6.13	45.1	13.6	0.078	9.48	406	5.94	1.23	4.7	0.26	58.5	3.39	1477	1.11	138.7	69.3	27.4	99	4.1	0.08	148.16	77.87	951	18.5	0.58	89.6	10.24	5.55	SI	AMARILLO	1022	6	0	0	0	0	0	1	0	0	0	0	0	0
095	Hospital Escolar Veterinário - ULisboa	P1	V0	2019-12-04	P1-095-V0	4.58	36.5	11.2	0.01	15.07	215	6.58	1.86	4.7	0.4	99.6	4.8	591	2.32	410.1	54.4	23.8	254.4	3.3	0.11	245.9	149.32	957.4	18	0.61	114.7	10.13	5.02	SI	AMARILLO	1030	6	0	1	0	0	0	0	0	0	0	0	0	0
096	Centro Veterinario San Fco. de Asis	A2	V0	2019-12-04	A2-096-V0	4.76	36.9	10.9	0.064	6.2	237	8.75	1.7	7.1	0.24	37.6	0.4	489	2.21	142	38.8	20.3	24.8	3	0.12	217.59	69.97	2521	136.5	5.2	80.6	11.08	9.86	SI	AMARILLO	1025	6	0	1	0	0	0	0	1	1	0	0	0	0
097	HCV-UAB	B1	V0	2019-12-10	B1-097-V0	6.15	48.1	15	0.024	5.99	339	6.18	3.39	2.8	1.21	0.2	0	368	4.48	83.8	10	55.6	83.4	2.7	0.17	287.93	119.6	956.2	36.4	0.82	113.7	10.28	3.59	LIGERA TURBIDEZ	AMARILLO	1032	6.5	0	1	0	0	0	0	0	0	0	0	0	0
098	Hospital Escolar Veterinário - ULisboa	P1	V0	2019-12-16	P1-098-V0	5.87	47.3	13.6	0.008	7.01	301	6.78	2.84	3.9	0.73	1.2	4.27	247	2.37	231.9	41.1	25.5	22	4.8	0.13	120.14	52.02	982.7	29.7	0.9	82	9.57	2.97	LIGERA TURBIDEZ	AMARILLO	1053	5	0	1	0	0	0	0	0	0	0	0	0	0
099	HCV-UCM	M1	V0	2019-12-17	M1-099-V0	5.51	39.8	12.8	0.039	5.46	114	8.76	1.59	7.2	0.22	19.4	2.96	242	2.6	174.3	38.1	17.6	36.8	1	0.04	256.66	109.55	1963.9	54.2	1.19	83.3	9.64	4.72	SI	AMARILLO	1037	6	0	1	0	0	0	0	1	0	0	0	0	0
100	HCV-UCM	M1	V0	2019-12-17	M1-100-V0	5.77	40.4	12.9	0.035	5.04	233	8.02	2.78	5.2	0.53	7.3	3.56	747	2.11	170.9	58.7	24.2	48.8	3.6	0.16	134.66	49.93	819.5	45	0.92	103.5	8.72	4.45	TURBIDEZ	PARDO OSCURO	1056	8	0	1	0	0	0	0	0	0	0	0	0	0
			V2	2020-01-23	M1-100-V2	6.55	49.4	14.7	0.033	4.17	227	7.23	3.08	4.2	0.73	0.8	3.22	252	2.97	134.4	22.2	8.1	69.6	33.7	0	194.23	111.48	610.9	37.5	0.97	69.5	11.44	5.65	TURBIDEZ	AMARILLO OSCURO	1045	6.5	0	1	0	0	0	0	0	0	0	0	0	0
			V4	2020-06-10	M1-100-V4	6.81	52.5	15.7	0.02	5.45	172	6.24	3.36	2.9	1.16	0.9	0.61	69	3.69	206.8	46.5	58.7	57.6	4.1	0.19	248.96	33.6	497.4	33.3	1.02	83.1	10.64	4.44	LIGERAMENTE TURBIA	AMARILLO	1041	6	0	1	0	0	0	0	0	0	0	0	0	0
			V6	2020-11-22	M1-100-V6	7.32	54.3	18.4	0.042	5.24	190	6.13	3.55	2.6	1.37	1.3	0.95	24	3.1	97.5	38.4	49.1	51.8	3.2	0.15	220.96	35.21	656	37	1	75.6	9.43	4.74	SI	AMARILLO	>1050	9	0	1	0	0	0	0	0	0	0	0	0	1
			V8	2021-06-24	M1-100-V8	6.66	50.6	16.5	0.017	4.82	158	6.1	3.1	3	1.03	0.1	1.2	40	2.7	60	24	35	38	4.6	0.19	186	54	808	23	1.1	86	8.2	4.1	LIGERA TURBIDEZ	AMARILLO	1045	6	0	1	0	0	0	0	0	0	0	0	0	0
			V10	2021-12-21	M1-100-V8	7.04	53.7	17.2	0.025	4.18	157	6.09	3.32	2.77	1.2	0.1	2.66	53	3.87	68.3	44.5	40.3	27.2	0.1	0.15	192.92	44.68	547.7	26.5	0.88	64.6	9.42	3.69	SI	AMARILLO	1040	5	0	1	0	0	0	0	0	0	0	0	0	0
101	Hospital Veterinario Guadiamar	S1	V0	2019-12-20	S1-101-V0	2.87	21.2	6.9	0.012	5.26	122	10.36	1.72	8.6	0.2	33.8	4.43	2518	2.23	204.4	76.8	24.8	103	2.4	0.19	213.2	62.95	2305.4	221.4	3.49	80.4	10.29	8.82	SI	AMARILLO MUY CLARO	1026	5	0	1	0	0	0	0	1	0	0	1	0	0
102	Centro Veterinario San Fco. de Asis	A2	V0	2020-01-09	A2-102-V0	7.92	55.7	17.8	0.074	7.33	197	6.4	3.12	3.3	0.95	2.8	1.7	391	4.15	317.7	47.4	40.3	204	4.7	0.07	319.08	117.24	717.1	31.1	0.95	107	11.03	6.34	SI	AMARILLO	1035	6	0	1	0	0	0	0	0	0	0	0	0	0
103	Centro Veterinario San Fco. de Asis	A2	V0	2020-01-17	A2-103-V0	4.34	31.6	9.4	0.059	5.21	127	6.6	2.02	4.6	0.44	74.3	4.94	1220	1.83	373.2	57.4	17.6	272.6	1.7	0.08	160.97	65.08	673	19.9	0.43	100.8	10.85	5.64	SI	AMARILLO	1045	5	0	1	0	0	0	0	0	1	0	1	0	1
			V2	2020-02-28	A2-103-V2	5.3	39.2	11.6	0.12	17.03	106	6.31	2.49	3.8	0.66	28.7	4.19	467	1.89	208.2	38.5	14.8	118	2.5	0.12	111.01	55.07	1473.4	21.1	0.46	71.1	8.65	4.91	TURBIDEZ	AMARILLO VERDOSO	1045	6.5	0	1	0	0	0	0	0	0	0	0	1	0
			V4	2020-07-29	A2-103-V4	6.21	47.5	14.5	0.018	4.77	103	5.51	2.93	2.6	1.13	2.5	2.54	437	2.07	80.7	32.2	28.1	53.6	3.3	0.1	143.8	89.07	429.9	21	0.58	88	10.06	3.69	SI	AMARILLO OSCURO	1032	5	0	1	0	0	0	0	0	0	0	0	0	0
			V6	2021-01-29	A2-103-V6	6.14	46.3	14.8	0.029	3.54	128	5.48	2.81	2.7	1.04	3.1	3.14	201	1.91	110	31.7	23.2	90.4	3.6	0.13	133.91	47.52	438.1	22.9	0.55	103.6	8.6	4.49	TURBIDEZ	MARRON	1038	6	0	1	0	0	0	1	1	1	1	0	0	0
			V8	2021-07-30	A2-103-V8	5.44	43.4	12.5	0.062	5.49	180	6.35	2.14	4.2	0.51	74.4	4.35	2041	2.09	161.1	47.3	17.8	277.8	4.3	0.15	210.13	67.79	742.9	21.3	0.47	96.4	9.21	6.56	TRANSPARENTE	AMARILLO	1025	5	0	0	0	0	0	0	0	0	0	0	0	0
			V8R	2021-10-08	A2-103-V8R	6.03	48.4	14.4	0.072	4.54	200	5.36	2.93	2.43	1.21	3.1	2.6	362	1.98	92.5	38.7	39.5	168.2	5	0.32	150.17	40.87	736.5	18.8	0.47	107.1	9.25	4.74	TURBIO	AMARILLO	>1050	5	0	1	0	0	0	0	0	1	0	0	0	0
			V10	2022-01-28	A2-103-V10	4.1	31.9	9.5	0.047	5.57	128	6.56	2.35	4.21	0.56	102.7	4.37	1450	2.28	133	40.9	16.6	288.8	3.6	0.22	197.74	47.12	869.3	21	0.33	101	9.66	5.29	TURBIDEZ	AMARILLO	1032	6	0	1	0	0	0	1	1	1	1	0	0	0
104	Centro Veterinario San Fco. de Asis	A2	V0	2020-01-17	A2-104-V0	4.63	33.5	10	0.09	5.83	67	6.56	1.65	4.9	0.34	66.2	4.5	2388	1.66	284	78.1	170.5	2736.8	18.5	0.29	267.23	78.68	559.9	18.1	0.44	105.7	10.36	5.46	TURBIO	AMARILLO OSCURO	1046	5	0	1	0	0	0	0	0	1	0	0	0	0
			V2	2020-02-28	A2-104-V2	5.16	38.5	11.6	0.061	10.93	280	6.27	2.37	3.9	0.61	14.9	3.79	463	2.27	1555.8	34.7	48	455	4.2	0.11	177.59	83.7	883.7	19.5	0.51	99.1	8.69	4.83	SI	AMARILLO	1030	7	0	1	0	0	0	0	0	1	0	0	0	0
			V4	2020-07-29	A2-104-V4	5.59	44.1	13.3	0.025	6.17	102	5.19	2.85	2.3	1.24	2.1	2.32	198	2.25	96.9	27.5	20.4	144.4	3.9	0.09	164.33	61.81	498.4	29.1	0.65	132.7	10.06	2.63	LIGERA TURBIDEZ	AMARILLO OSCURO	1050	8	0	1	0	0	0	0	1	0	0	0	0	0
			V6	2021-01-29	A2-104-V6	6.33	48.4	15.6	0.038	5.6	234	5.63	3.13	2.5	1.25	2.1	2.9	249	2.29	154.6	30.3	23	334.6	4.8	0.09	181.51	78.41	438.7	26.8	0.56	111.8	9.01	5.19	LIGERA TURBIDEZ	AMARILLO	1050	9	0	1	0	0	0	0	1	1	1	0	0	0
			V8	2021-07-30	A2-104-V8	6.26	48.9	15.6	0.032	6.3	195	5.91	3.09	2.8	1.1	3.3	3.22	241	2.63	156	32.4	26.3	350.8	4.7	0.13	183.37	72.11	515.3	27.5	0.67	116.3	9.8	4.64	TURBIO	AMARILLO OSCURO	1041	6	0	1	0	0	0	0	0	0	0	0	0	0
			V10	2022-01-28	A2-104-V10	6.32	48.4	15.5	0.077	7.81	173	6.14	3.23	2.91	1.11	2.1	3.62	337	2.95	108.3	30.7	24.5	250	3.6	0.14	163.85	53.19	469.3	31.2	0.48	114.9	10.55	6.52	SI	AMARILLO	1027	6	0	1	0	0	0	1	1	1	0	0	0	0
105	Clínica Veterinaria San Jorge	I1	V0	2020-01-21	I1-105-V0	4.73	34.9	10.7	0.037	4.68	312	8.86	2.14	6.7	0.32	6.5	2.82	391	2.6	492.7	97.1	48.7	74.6	1.6	0.1	186.16	52.72	1235.9	30.9	0.96	96.7	11.36	5.02	SI	AMARILLO	1038	6.5	0	1	0	0	0	0	0	0	0	1	0	0
106	HCV-CEU	V2	V0	2020-01-22	V2-106-V0	3.12	24.6	10.6	0.114	10.44	1226	5.89	2.65	3.2	0.83	1.3	1.51	115	5.11	103.6	24.9	63.3	1732.6	6.9	0.14	564.51	280.32	1266.7	53.7	0.86	132	11.12	4.96	SI	AMARILLO CLARO	1029	5	0	1	0	0	0	0	0	0	0	1	0	0
107	HCV-UCM	M1	V0	2020-01-28	M1-107-V0	4.22	28.3	9.2	0.109	10.53	246	8.14	2.02	6.1	0.33	54.4	4.55	877	2.95	234.6	72	27.7	104.2	2.8	0.07	171.1	63.2	1532.6	29.1	0.74	84.6	9.48	5.34			1019	7		1		0	0	0	1	1	1	0	0	0
			V2	2020-03-17	M1-107-V2	6.09	41.6	13.3	0.04	12.26	343	7.27	2.32	5	0.46	19.3	4.44	98	2.93	121.4	30.6	24.3	155.4	2.9	0.15	242.97	71.09	1314.3	27.5	0.84	104.8	10.91	3.43	SI	AMARILLO CLARO	1021	7.5	0	1	0	0	0	0	1	0	0	0	0	0
			V4	2020-09-04	M1-107-V4	6.42	47.7	15	0.06	9.19	231	6.46	3.1	3.4	0.91	2.1	1.7	119	2.83	81.5	23.4	33.2	78.8	7.3	0.12	200.95	80.71	759.9	24.4	1	85.5	9.73	4.51	SI	AMARILLO MUY CLARO	1016	6	0	1	0	0	0	0	0	0	0	0	0	0
			V6	2021-01-26	M1-107-V6	7.39	52.3	17.7	0.102	6.63	329	5.93	2.72	3.2	0.85	9	4.49	416	2.55	206	25.8	36.9	160.2	2.5	0.07	183.9	69.03	634.4	37.3	1.02	73.7	9.89	3.68	SI	AMARILLO	1023	7.5	0	1	0	0	0	0	0	0	0	0	0	0
			V8	2021-07-22	M1-107-V8	7.97	60.2	18.7	0.029	7.76	163	6.67	3.25	3.4	0.96	2.2	1.72	129	3.29	55.8	23.7	38	92.6	17.7	0.16	199.91	100.6	707.9	71.3	1.54	84.6	10.56	4.25	SI	AMARILLO	1025	8	0	1	0	0	0	0	0	0	0	0	0	0
			V10	2022-01-26	M1-107-V10	7.58	53.7	18	0.028	6.72	189	6.52	3.3	3.22	1.02	2.4	2.27	146	4.84	112.3	29.5	41	86.4	12.6	0.2	219.96	63.24	512.8	37.8	1.03	85.2	9.6	2.92	SI	AMARILLO CLARO	1035	6.5	0	1	0	0	0	0	1	0	0	0	0	0
108	HCV-CEU	V2	V0	2020-01-24	V2-108-V0	6.22	45.2	14.6	0.023	9.38	358	6.37	2.71	3.7	0.73	1.9	2.58	86	4.27	88	27.5	28.3	82.8	4	0.12	280.48	58.61	514.5	32.6	0.82	113.8	9.49	5.91	LIGERA TURBIDEZ	AMARILLO OSCURO	>1050	6.5	0	1	0	0	0	0	0	0	0	0	0	0
109	Hospital Veterinario Guadiamar	S1	V0	2020-01-28	S1-109-V0	5.6	40.8	13	0.036	6.75	147	5.82	1.82	4	0.46	35.6	0	634	2.77	134.8	51.3	29.1	25	3.6	0.13	214.94	76.09	2046.9	273.2	3.63	100.8	9.5	6.68	LIGERAMENTE TURBIO	AMARILLO	1034	6	0	1	0	0	0	0	1	1	0	1	0	0
110	Hospital Veterinario Guadiamar	S1	V0	2020-01-30	S1-110-V0	5.02	35.6	11.5	0.039	9.19	372	7.52	1.7	5.8	0.29	22.8	4.75	705	2.38	95	45.7	16.1	103	3.6	0.06	190.22	52.8	1024.8	38.4	0.82	99.7	9.34	3.4	TURBIDEZ	AMARILLO	>1050	7.5	0	1	0	0	0	0	0	0	0	0	0	1
111	Clínica Veterinaria San Jorge	I1	V0	2020-01-23	I1-111-V0	6.32	44.7	14.6	0.019	9.98	31	6.32	2.5	3.8	0.66	4	1.28	214	3.79	146.6	32.3	28.4	142.8	3.4	0	272.48	98.39	512.1	20.8	0.58	142.5	11.13	5.68	TURBIDEZ	AMARILLO	1029	7	0	1	0	0	0	0	1	1	1	0	0	0
112	HCV-CEU	V2	V0	2020-02-11	V2-112-V0	5.69	41.7	11.7	0.009	7.56	550	7.5	1.83	5.7	0.32	96.6	4.32	499	2.74	184.2	37.2	21	147.6	2.6	0.2	273.51	78.1	1727	188.1	2.55	97.1	10.24	12.47	LIGERA TURBIDEZ	AMARILLO ANARANJADO CLARO	1030	6	0	1	1	0	0	0	1	1	0	1	0	0
113	Hospital Veterinario Guadiamar	S1	V0	2020-02-20	S1-113-V0	5.15	32.8	9.4	0.03	6.48	190	10.12	2.18	7.9	0.28	68.6	3.64	2940	2.32	468.7	88.8	25.1	106.8	1.9	0.15	165.88	59.85	1517.4	26.6	0.83	82.3	10.13	4.82	SI	AMARILLO	>1050	5	0	1	0	0	0	1	0	0	0	0	0	0
			V2	2020-03-25	S1-113-V2	6.33	41.5	12.2	0.031	13.39	360	8.41	2.58	5.8	0.44	8.3	2.75	266	1.91	137.7	37	25.1	97.6	3	0.17	275.72	70.76	1028.8	44.5	1.05	74.6	10.07	5.37	SI, PARTÍCULAS EN SUSPENSIÓN.	AMARILLO	1040	9	0	1	0	0	0	0	0	1	1	0	1	0
			V4	2020-06-20	S1-113-V4	6.96	52	15.9	0.019	9.23	200	6.78	3.34	3.4	0.98	2	1.57	131	4.18	63.2	31.7	42.3	83.4	3.2	0.21	359.5	77.25	939.7	36.7	1.3	93.1	10.8	4.38	TURBIDEZ	AMARILLO	1038	7.5	0	1	0	0	0	0	0	0	0	0	1	0
			V6	2021-03-05	S1-113-V6	6.61	50.4	15.9	0.025	8.77	200	6.16	3.11	3.1	1	1.6	1	214	3.69	85.7	34.4	30.3	62.8	4.9	0.15	301.9	127.49	678.8	29.4	1.2	99	9.57	4.69	SI	AMARILLO	1045	7.5	0	1	0	0	0	0	0	0	0	0	0	0
			V8	2021-08-25	S1-113-V8	6.39	47.7	15.6	0.029	7.02	160	6.45	3.31	3.1	1.07	1.5	0.05	162	3.88	212.1	33.5	37.4	46.4	3.6	0.23	266.25	53.65	590.5	30.6	1.32	90.4	9.33	4.19	SI	AMARILLO	1446	6	0	1	0	0	0	0	0	1	0	0	0	0
			V10	2022-03-03	S1-113-V10	7.53	53.6	17.6	0.017	5.97	203	6.46	3.2	3.26	0.98	1.9	0.44	80	3.11	166.6	35	36.4	37.2	0.9	0.16	276.22	44.35	552.5	32.6	1.17	38.2	7.45	4.24	SI	AMARILLO	1048	9	0	1	0	0	0	0	0	1	0	0	0	0
114	Clínica Veterinaria San Jorge	I1	V0	2020-02-20	I1-114-V0	5.06	34.9	10.5	0.08	9.78	380	7.89	1.59	6.3	0.25	17.2	3.72	2928	2.11	476.9	48.5	20	133	3.4	0.12	271.79	152.77	591	37.5	0.71	70.8	8.44	4.01	SI	AMARILLO LIGERAMENTE OSCURO	1045	6	0	1	0	0	0	0	0	0	0	0	0	0
			V2	2020-04-08	I1-114-V2	6.88	52	14.4	0.025	11.21	366	8.38	2.34	6	0.39	7.5	3.07	235	2.6	334.2	35.7	30.6	116.6	3.6	0.01	272.71	146.42	650.3	38.7	0.96	2	9.96	8.38	SI	AMARILLO	1039	7.5	0	1	0	0	0	0	0	1	0	0	0	0
			V4	2020-09-10	I1-114-V4	6.57	48.3	14.5	0.092	11.17	209	7.31	2.52	4.8	0.53	2.6	3.02	206	2.62	320	38.2	39.8	139	4	0	297.62	106.4	718.2	50.1	0.7	58.6	8.41	5.8	SI	AMARILLO CLARO	1026	6	0	1	0	0	0	0	0	0	0	0	0	0
			V4R	2020-11-05	I1-114-V4R	6.66	49.8	15.7	0.061	7.17	396	6.05	2.79	3.3	0.85	1.8	3.84	179	3.77	177.2	16.8	32.7	166.6	15.6	0.04	299.79	91.93	729.4	36.9	0.87	40	7.77	4.23
			V4RR	2020-12-22	I1-114-V4RR	7.71	56.6	17.3	0.051	8.36	293	7.96	3.78	4.2	0.9	1.6	2.49	202	2.98	496.6	50.8	38.6	77.2	0.1	0.01	366.62	55.83	660.1	61.3	1.03	0.7	10.25	14.96	SI	AMARILLO	1035	9	0	1	0	0	0	0	0	0	0	0	0	0
			V6	2021-03-04	I1-114-V6	7.44	53.4	17.3	0.037	8.48	294	6.44	2.87	3.6	0.8	2	2.83	247	3.74	78.2	18.5	33.7	118.2	5.7	0.11	339.06	115.67	545.7	32.8	1.04	82.3	8.21	2.92	SI	AMARILLO	>1050	7.5	0	1	0	0	0	0	0	0	0	0	0	1
			V8	2021-10-08	I1-114-V8	6.1	50.9	15.4	0.035	6.87	245	6.91	3.26	3.65	0.89	0.8	1.15	326	2.64	215.2	46.5	56.3	67.6	0.1	0.01	322.98	85.68	437.9	49.1	0.74	0	7.77	6.66
			V10	2022-03-23	I1-114-V10	8.56	65.6	19.7	0.079	8.17	334	6.82	3.19	3.63	0.88	2.2	1.83	273	3.43	159.7	17.4	35.8	108	32.5	0.01	322.54	59.86	993.4	25.3	0.71	47.7	11.13	4.24	LIGERAMENTE TURBIO	AMARILLO	1032	6	0	1	0	0	0	0	0	0	0	0	0	0
115	HCV-UCM	M1	V0	2020-02-18	M1-115-V0	5.63	38.2	12.7	0.024	9.27	152	11.24	1.96	9.3	0.21	30.9	2.88	2296	2.04	557.4	113.1	51.5	107.2	2.5	0.14	118.36	89.69	1699.5	33.4	0.75	42.7	10.87	4.57	SI	AMARILLO OSCURO	1047	5	0	1	0	0	0	1	0	0	0	0	0	0
			V2	2020-04-03	M1-115-V2	6.85	47.5	14.4	0.025	6.68	262	9.21	2.32	6.9	0.34	5.4	2.86	320	2.29	675.3	65.9	39.1	131.2	3.3	0.15	130.01	53.54	1175.8	52.4	1.05	79.4	10.28	4.32	SI	AMARILLO CLARO	1035	9	0	1	0	0	0	1	0	0	0	0	0	0
			V2R	2020-07-28	M1-115-V2R	7.01	54.4	15.7	0.017	6.23	251	6.44	2.81	3.6	0.78	1.8	1.29	158	3.05	47.3	27	27.5	67	4.5	0.22	203.8	94.17	709.3	45.3	1.16	80.4	9.79	3.27	LIGERA TURBIDEZ	AMARILLO	>1050	6	0	1	0	0	0	1	0	0	0	0	0	0
			V4	2020-09-09	M1-115-V4	7.35	55.9	17.3	0.054	7.52	242	6.79	3.17	3.6	0.88	1.5	0.13	201	2.29	112.4	28.9	42	62	8.3	0.18	175.47	113.17	1050.7	46.8	1.59	74.5	9.79	4.44	TURBIDEZ	AMARILLO	>1050	7.5	0	1	0	0	0	0	0	0	0	0	0	1
			V6	2021-03-02	M1-115-V6	6.48	44.2	15.7	0.015	7.5	206	6.1	2.84	3.3	0.86	0.5	1.22	229	4.26	94.7	27	36.2	54.8	5.7	0.25	228.78	51.45	676.7	36.1	1.08	88.9	9.67	3.03	TURBIDEZ	AMARILLO	1047	9	0	1	0	0	0	0	0	0	0	0	0	1
			V8	2021-09-30	M1-115-V8	6.99	53.6	17.6	0.036	6.49	233	6.25	3.21	3.04	1.06	1	1.57	225	2.83	51.5	24.6	38.5	82.6	7	0.15	179.18	85.46	647.4	56.3	1.25	91.7	10.08	4.03	TURBIDEZ	AMARILLO	1050	9	0	1	0	0	0	0	0	0	0	0	0	0
116	Hospital Escolar Veterinário - ULisboa	P1	V0	2020-02-24	P1-116-V0	5.86	47.6	13	0.013	5.36	205	10.02	2.72	7.3	0.37	0	3.6	1390	2.91	201.7	56.4	42.1	62.4	2.3	0.19	180.94	55.32	2045	59.2	0.92	94.6	11.74	4.34	SI	AMARILLO CLARO	1050	0	1	0	0	0	0	0	0	0	0	0	0	1
			V2	2020-04-01	P1-116-V2	6.86	50.6	15.3	0.099	7.06	499	5.66	2.48	3.2	0.78	11	1.9	280	3.37	716.3	88.4	31.2	136	0.6	0	267.77	67.18	1612.4	57	1.06	44	11.17	9.98	SI	AMARILLO	1040	7.5	0	1	0	0	0	0	0	0	0	0	1	0
			V2R	2020-07-03	P1-116-V2R	9.16	73.5	20.5	0.031	4.99	117	7	3.69	3.3	1.12	1.7	1.15	133	2.82	199.7	43.6	53.8	315	2.5	0.11	188.52	44.18	1085.9	37.6	1.31	94.5	10.07	3.05	SI	AMARILLO	>1050	6	0	1	0	0	0	0	0
			V4	2020-09-10	P1-116-V4	7.3	59	17.4	0.027	6.14	237	7.12	3.56	3.6	0.99	1.8	0.38	189	2.86	176.1	29.3	50	71	6.3	0.15	229.79	35.91	843.3	45.6	1.23	106.9	11.12	2.88	OPACA	AMARILLO VERDOSO	>1050	7	0	1	0	0	0	0	0	0	0	0	1	0
			V6	2021-02-25	P1-116-V6	9	69.1	22.7	0.033	8.97	428	7.82	3.77	4.1	0.92	0	0.62	186	3.29	867.5	64.3	81.9	124.6	10.9	0.02	224.96	260.8	950.7	90	0.77	95.1	11.02	3.73	SI	AMARILLO	>1050	7.5	0	1	0	0	0	0	1	0	0	0	0	0
			V8	2021-10-04	P1-116-V8	6.2	54.9	19.3	0.015	4.71	206	7.22	3.66	3.56	1.03	0.1	2.76	155	3.77	61.2	38	71.6	83.4	0.3	0.21	238.56	50.19	933.8	52.2	0.76	101.7	10.96	3.62	SI	AMARILLO	1050	5	0	1	0	0	0	0	0	0	0	0	0	0
			V10	2022-03-25	P1-116-V10	8.3	65.9	20.2	0.033	10.17	318	5.54	3.64	1.9	1.92	2.2	1.37	166	2.9	238.8	28.4	39.9	85.4	4.8	0.08	200.21	69.13	895.7	88	0.82	97.1	10.57	4.69	SI	AMARILLO	>1050	7	0	1	0	0	0	0	0	0	0	0	0	0
117	Clínica Veterinaria San Jorge	I1	V0	2020-02-26	I1-117-V0	6.98	53.1	16.5	0.043	5.31	214	6.31	2.99	3.3	0.91	3.4	4.26	98	4.54	106.3	25	31.6	143	12.6	0.09	241.93	100.32	363.6	20.4	0.52	75.4	9.32	3.89	SI	AMARILLO LIGERAMENTE OSCURO	>1050	6.5	0	1	0	0	0	0	0	0	0	0	0	0
118	Centro Veterinario San Fco. de Asis	A2	V0	2020-03-04	A2-118-V0	7	53.2	17.6	0.123	8.5	339	6.27	3.31	3	1.1	2.3	3.53	194	3.56	90.5	30.2	41.4	77.2	4.3	0.05	249.07	119.33	591	47.7	1.05	119.2	9.98	3.3	TURBIDEZ	AMARILLO OSCURO	>1050	6	0	1	0	0	0	1	1	1	1	0	0	0
119	CV Dinos	MU2	V0	2020-03-05	MU2-119-V0	6.31	44.1	14.9	0.038	8.42	374	7.6	3.11	4.5	0.69	3.7	2.23	241	3.49	138.1	38.9	26.2	92	4.6	0.21	255.56	66.65	871	37.9	1	90.8	9.75	3.08	LIGERA TURBIDEZ	AMARILLO	>1050	6	0	1	0	0	0	0	0	0	0	0	0	0
			V2	2020-04-17	MU2-119-V2	7.1	50.3	15.4	0.027	6.47	368	7.17	2.85	4.3	0.66	12.1	3.26	354	3.44	134.8	38	30.5	112.4	3.9	0.15	331.93	70.7	1025.5	44.6	0.98	92.3	10.15	3.81	TURBIO	AMARILLO	1036	6	0	1	0	0	0	0	0	0	0	0	1	0
			V4	2020-09-02	MU2-119-V4	6.1	42.6	14.2	0.029	7.72	217	6.56	3.12	3.4	0.92	2	0	236	3.12	148.6	34.6	35.3	67.8	4.8	0.15	295.21	61.91	739.6	36.7	1.33	94.5	10.58	3.56	LIGERAMENTE TURBIA	AMARILLO	1050	7.5	0	1	0	0	0	0	0	0	0	0	1	0
			V6	2021-03-17	MU2-119-V6	6.17	42.1	14.9	0.019	17.31	330	7.54	2.8	4.7	0.6	80.5	2.23	231	2.94	143.4	40.5	31.1	101.4	6.5	0.15	238.42	45.52	965.3	21	1.1	103.3	9.92	2.68	SI	AMARILLO	1040	8	0	1	0	0	0	0	0	0	0	0	0	0
120
121
122	HCV-UAB	B1	V0	2020-03-06	B1-122-V0	5.94	42	13.7	0.021	8.01	229	6.08	2.12	4	0.53	1.8	0.29	221	4.38	92.1	37.7	138.6	77.2	4.3	0.15	432.53	46.9	862.5	43	0.81	85.9	9.19	4.49	SI	AMARILLO CLARO	1038	5	0	1	0	0	0	0	0	0	0	1	0	0
123	CV Dinos	MU2	V0	2020-03-10	MU2-123-V0	4.76	34.5	11	0.05	8.29	427	7.94	2.21	5.7	0.39	34.3	4.28	914	1.86	164.5	40.2	16	118.2	3	0.16	154.52	58.96	756	62.4	0.96	97	11.28	5.3	SI	AMARILLO CLARO	1047	7	0	1	0	0	0	0	0	0	0	0	0	0
			V2	2020-04-17	MU2-123-V2	7.41	53.3	16.4	0.066	9.86	405	6.96	2.58	4.4	0.59	15.7	4.14	594	2.32	248.6	46.5	26	142.6	4.6	0.13	164.19	45.47	764	33.2	0.63	102.5	11.07	5.28	TURBIO	AMARILLO	1042	7.5	0	1	0	0	0	0	0	0	0	0	1	0
			V4	2020-09-02	MU2-123-V4	6.88	49.7	15.9	0.017	10.61	394	6.16	3.26	2.9	1.12	7	0.69	156	3.22	132.5	24.9	29	130.4	3.8	0.13	304.71	63.78	469.2	58.7	1.23	94.2	10.18	4.31	SI	AMARILLO	>1050	8.5	0	1	0	0	0	0	0	0	0	0	0	1
			V6	2021-03-17	MU2-123-V6	7.41	53.2	18.4	0.046	8.13	199	6.12	3.34	2.8	1.19	1.8	1	195	3.17	107	27.6	32.6	74.4	6.1	0.18	221.18	55.08	618.6	28.5	1.08	111.4	10.07	3.35	TURBIA	AMARILLO VERDOSO	1050	8.5	0	1	0	0	0	0	0	0	0	0	0	0
124	Hospital Escolar Veterinário - ULisboa	P1	V0	2020-03-11	P1-124-V0	4.09	32.1	11.5	0.039	12.89	209	8.23	1.83	6.4	0.29	11.7	3.67	3317	1.85	3072.6	504.1	127.5	67.2	6	0.16	218.47	113.34	2095.2	49.5	1.56	67.6	8.84	4.95	SI	AMARILLO	1042	8	0	1	0	0	0	0	0	1	0	1	0	0
			V2	2020-05-04	P1--124-V2	5.33	49.9	14.8	0.06	13.2	185	7.78	1.94	5.8	0.33	5.2	4.11	435	2.84	450.4	132.4	99.4	104.4	4.2	0.04	285.28	101.06	1628.7	24.1	0.61	55.9	10.17	3.46	SI	AMARILLO	1025	6	0	1	0	0	0	0	1	0	0	0	0	0
			V2R	2020-07-30	P1-124-V2R	6.39	52.9	15.9	0.088	12.96	152	7.26	2.51	4.8	0.52	1.8	4.17	212	3.4	154.1	41	52.2	80	2.3	0.12	341.17	67.32	1531.6	22.1	1.07	115.1	9.84	2.34	SI	AMARILLO	1030	9	0	1	0	0	0	0	0	0	0	0	0	0
			V4	2020-10-05	P1-124-V4	6.74	59.6	16.2	0.075	10.46	166	6.64	2.7	3.9	0.69	1.4	3.75	193	4.85	183.3	41.2	75.2	88.6	3.7	0.1	323.46	92.5	1255.4	23	0.99	111.6	9.84	2.2	SI	AMARILLO	1035	7	0	1	0	0	0	0	0	0	0	1	0	1
			V6	2021-04-19	P1-124-V6	7.04	60.9	19.8	0.069	10.23	287	6.09	3.03	3.1	0.98	9.5	3.08	172	4.22	302.6	57.8	547.6	114.6	11.4	0.01	371.18	1217.15	1379.1	7.6	1.27	115.3	10.07	2.78	SI	AMARILLO CLARO	1021	8.5	0	1	0	0	0	0	1	0	0	1	0	0
			V8	2021-09-30	P1-124-V8	6.63	55.4	17.5	0.055	11.57	265	6.03	2.6	3.43	0.76	1.2	3.86	163	3.63	82.6	39.9	71.9	60.6	2.2	0.1	279.41	80.36	1182.6	32.5	0.99	111.6	9.59	3.74	TURBIDEZ	AMARILLO	1050	7.5	0	1	0	0	0	0	0	0	0	0	1	0
			V10	2022-04-06	P1-124-V10	6.47	50.5	16.2	0.058	10.98	258	7.19	2.54	4.65	0.55	8.6	4.53	205	4	220.1	39	71.9	89.2	2.5	0.12	320.55	54.8	1386.1	36.5	0.88	123.4	9.76	4.51	TURBIO	AMARILLO	>1050	6	0	1	0	0	0	0	1	1	0	0	0	0
125	Universidad Alfonso X el Sabio	M4	V0	2020-03-13	M4-125-V0	2.83	21.8	9.3	0.011	5.91	121	7.25	1.62	5.6	0.29	20.9	3.31	1152	1.92	98.3	58.7	19.8	31.4	3.4	0.18	231.18	67.94	1997	85.7	1.77	77.3	9.58	4.96	SI	AMARILLO	>1050	6.5	0	1	0	0	0	0	0	0	0	1	0	0
126	Centro Veterinario San Fco. de Asis	A2	V0	2020-03-13	A2-126-V0	4.58	32.6	8.6	0.04	4.21	124	8.2	1.94	6.3	0.31	34.9	3.95	8539	2.13	490.5	133.6	15.6	204.2	4	0.18	325.48	104.5	852.2	30.4	0.59	76.7	12.79	6.99	SI	AMARILLO	1042	6	0	1	0	0	0	0	0	0	0	0	0	1
127	CV Dinos	MU2	V0	2020-03-27	MU2-127-V0	6.77	45.6	15.8	0.013	6.28	244	6.74	3.18	3.6	0.88	13	4.84	688	2.06	113.4	21.6	62.3	37.6	8.4	0.19	198.43	74.96	975.1	30.4	0.85	110.2	9.68	4.58	SI	AMARILLO	1042	7	0	1	0	0	0	0	0	0	0	1	0	0
			V2	2020-05-13	MU2-127-V2	9.52	66.1	21	0.047	8.6	446	6.9	3.06	3.8	0.81	1.8	4.58	171	3.85	87.3	19.9	48.6	66.4	9	0.21	360.14	85.01	738.8	35.7	0.83	103.7	10.78	5.48	TURBIA	AMARILLO	1044	6	0	1	0	0	0	0	0	0	0	0	0	0
			V4	2020-10-14	MU2-127-V4	7.42	55.8	18.3	0.069	6.92	297	6.75	3.25	3.5	0.93	2	2.44	201	4.02	90.8	17.3	67.1	173.4	5.7	0.13	408.42	134.08	592.8	32.3	0.87	97.8	10.64	4.4	SI	AMARILLO	1050	5	0	1	0	0	0	0	0	0	0	1	0	0
			V6	2021-04-13	MU2-127-V6	7.85	55.8	19.4	0.06	8.65	297	6.75	3.35	3.4	0.99	1	1.85	210	4	113.2	33.5	52.8	195.6	0.1	0.16	369.69	215.8	661	37.8	0.57	96.6	10.77	5.31	SI	AMARILLO	1032	6	0	1	0	0	0	0	0	0	0	0	0	0
			V8	2021-10-14	MU2-127-V8	7.49	53.4	19.1	0.047	5.27	17	6.93	3.77	3.16	1.19	0.3	2.36	201	3.99	379.4	37.4	86.1	386.6	0.1	0.01	400.3	637.52	598.9	42.7	0.74	100	10.91	5.41	SI	AMARILLO	1030	6	0	1	0	0	0	0	0	0	0	0	0	0
			V8R	2022-02-17	MU2-127-V8R	7.89	58.8	19.4	0.039	7.33	53	5.43	3.35	2.08	1.61	0.1	2.58	239	3.75	98.9	42.7	51.5	293.2	5.5	0.12	291.24	78.36	511.2	23.8	0.65	109.2	10.88	4.34	LIGERAMENTE TURBIA	AMBAR	1045	7.5	0	1	0	0	0	0	1	1	0	0	0	0
			V10	2022-04-07	MU2-127-V10	7.21	49.9	17.1	0.02	7.51	64	6.67	3.44	3.23	1.07	0.1	2.95	246	4.04	93.6	15	59.1	331.2	4.9	0.15	326.06	291.1	588.6	27.5	0.76	108.8	10.43	4.42	SI	AMARILLO	1025	5	0	1	0	0	0	0	1	0	0	0	0	0
128	Hospital Veterinario Guadiamar	S1	V0	2020-04-22	S1-128-V0	8.12	57.3	16.9	0.068	9.73	159	7.36	2.9	4.5	0.64	17.8	3.91	1087	2.38	133.2	57.9	45.4	82.2	3.2	0.15	150.22	70.98	960.5	24.3	0.91	87.4	11.88	4.07	SI	AMARILLO	1046	9	0	1	0	0	0	0	1	1	1	0	0	0
			V2	2020-06-03	S1-128-V2	8.04	56.1	16.7	0.043	10.27	297	7.07	3.1	4	0.78	10.5	1.8	471	3.68	102.6	38.8	43	95.6	3.8	0.19	296.32	101.56	729.2	38.1	1	127	11.7	4.81	SI	AMARILLO	1041	8	0	1	0	0	0	1	0	0	0	1	0	0
			V4	2020-10-28	S1-128-V4	8.4	57.9	19.5	0.086	7.37	144	6.4	3.44	3	1.15	3.6	1.02	219	3.51	105.8	43.5	40.5	52.4	3.5	0.19	214.56	70.18	546.6	30.3	1.02	134.7	10.04	3.22	SI	AMARILLO	1038	8	0	1	0	0	0	0	0	0	0	0	0	0
			V6	2021-04-29	S1-128-V6	8.77	61.8	20.5	0.063	6.82	169	6.56	3.46	3.1	1.12	3.7	0.49	237	3.61	103.3	30.6	65.3	58.8	20.9	0.19	264.42	74.44	475	15.9	1.13	111.8	10.64	4.04	SI	AMARILLO	1035	7.5	0	1	0	0	0	0	0	0	0	0	0	0
			V8	2021-11-18	S1-128-V8	8.77	62.8	20.8	0.08	5.89	183	6.66	3.58	3.08	1.16	1.2	0.4	309	4.17	222	47	83.9	36.6	0.1	0.01	237.26	55.25	498.9	27.5	1.03	104.4	9.98	3.76	TURBIO	AMARILLO	1050	9	0	1	0	1	0	0	1	1	0	0	0	1
			V10	2022-05-10	S1-128-V10	9.26	63.7	21.4	0.035	6.32	208	6.41	3.26	3.15	1.03	0.8	0.13	305	4.47	97.4	38.7	41.6	32.6	2.4	0.12	199.28	104.45	461.7	49.6	1.21	83.9	10.05	4.03	LIGERA TURBIDEZ	AMARILLO	>1050	6.5	0	1	0	0	0	0	0	0	0	0	1	0
130	HCV-UAB	B1	V0	2020-04-23	B1-130-V0	8.67	64.4	19.5	0.003	4.54	161	8.32	2.8	5.5	0.51	0.9	0	468	2.53	230.1	48.8	47.4	75	3.1	0.14	192.72	85.41	618.9	36.9	0.88	96	10.3	4.68	SI	AMARILLO	1047	8	0	1	0	0	0	0	0	0	0	0	0	1
131	Centro Veterinario San Fco. de Asis	A2	V0	2020-04-28	A2-131-V0	5.71	42.3	12.9	0.054	7.64	320	8.31	2.17	6.1	0.36	15.1	3.99	381	2.4	198.1	61.5	34.6	46.8	0	0	136.71	36.79	1408.1	18.1	0.76	90.2	9.92	5.02	SI	AMARILLO	1034	9	0	1	0	0	0	0	1	1	0	0	0	1
			V2	2020-06-11	A2-131-V0	5.72	42.7	12.8	0.038	10.18	259	7.27	2.26	5	0.45	11.3	4.63	209	2.61	106.3	31.6	17.7	88.2	6.3	0.09	167.39	53.01	1389.7	22.9	0.9	84.7	9.73	5.77	SI	AMARILLO	1020	6.5	0	0	0	0	0	0	0	0	0	0	0	0
			V4	2020-11-05	A2-131-V4	5.01	39.2	13.5	0.023	6.24	100	6.35	3.2	3.2	1	2.1	1.25	199	4.49	164.9	42.7	37.5	74	0.1	0.01	288.4	71.19	934.1	19.5	0.93	85.7	10.13	4.57	SI	AMARILLO	1027	8	0	0	0	0	0	0	0	0	0	0	0	0
			V6	2021-05-13	A2-131-V6	6.1	47.6	15.9	0.047	10.2	347	6	3.2	2.8	1.14	0.2	2.8	225	2.6	73	27	37	94	6.4	0.17	292	77	1111	21.9	0.8	91	10.2	4.5	LIGERA TURBIDEZ	AMARILLO OSCURO	1037	7.5	0	1	0	0	0	0	0	1	0	0	0	0
			V8	2021-11-11	A2-131-V8	6.58	49.2	16.7	0.032	11.4	358	5.65	3.13	2.52	1.24	3.6	4.08	188	3.7	55.1	19.9	33.7	90.6	3.1	0.15	193.02	61.94	1057.1	20.9	0.78	122	10.2	3.94	SI	AMARILLO	1030	7	0	1	0	0	0	0	1	0	0	0	0	0
			V8R	2022-04-14	A2-131-V8R	6.49	50	16.7	0.02	11.93	348	6.29	3.1	3.19	0.97	8	4.14	173	3.13	80	31.8	29.5	104.2	5.2	0.15	197.62	42.78	986.8	27.5	0.87	96.8	10.25	4.66	TURBIDEZ	AMARILLO MARRON	1045	9	0	1	0	0	0	0	1	1	0	0	0	1
			V10	2022-05-12	A2-131-V10	6.21	48.8	15.9	0.019	6.83	332	6.12	3.08	3.04	1.01	7	4.56	208	3.7	74.2	24.2	40	127.2	4.6	0.12	147.46	41.66	1177.1	18.8	0.86	91.7	10.11	4.02	LIGERA TURBIDEZ	AMARILLO	1035	6.5	0	1	0	0	0	0	0	1	0	0	0	0
132
133	HCV-CEU	V2	V0	2020-05-05	V2-133-V0	4.97	38.8	10.4	0.085	4.19	111	10.69	2.15	8.5	0.25	45.9	2.7	882	1.83	263.1	103.8	44.2	51.2	2.6	0.1	127.95	36.85	1694.3	36	1.26	99.3	11.1	6.14	SI	AMARILLO	1048	6	0	1	0	0	0	0	0	0	0	0	0	0
			V2	2020-06-16	V2-133-V2	5.37	41.7	14.1	0.022	8.59	376	8.61	2.47	6.1	0.4	11.2	4.57	284	4.09	284.2	68	47	120.6	1.9	0.14	225.02	60.16	1515.6	46.3	1.32	97.4	11.21	5.08	TURBIDEZ	AMARILLO	1040	8	0	1	0	0	0	0	0	0	0	0	1	0
			V4	2020-12-10	V2-133-V4	7	54.9	16.6	0.045	12.03	315	6.68	2.94	3.7	0.79	3.2	3.25	110	4.75	133.1	52.3	84.6	55.6	4.8	0.17	184.69	26.5	1050.6	31.3	1.24	116.8	10.46	4.02	LIGERA TURBIDEZ	AMARILLO	>1050	6	0	1	0	0	0	0	1	0	0	0	0	0
			V6	2021-08-17	V2-133-V6	7.35	57.7	17	0.046	9.57	144	6.23	3.28	3	1.09	0.1	2.67	213	2.94	166.1	87.8	220.4	28.6	4.6	0.23	153.8	24.71	1307	47.3	1.4	81.4	9.89	3.27	LIGERA TURBIDEZ	AMARILLO	1032	7	0	1	0	0	0	0	1	1	0	0	0	0
134	HCV-UCM	M1	V0	2020-05-22	M1-134-V0	5.17	42.2	11.4	0.039	8.07	221	8.31	2.77	5.5	0.5	16.5	4.37	512	2.67	138.1	48.8	58.9	96	7.5	0.16	175.07	47.65	779.8	42	0.51	80.6	10.16	5.07	SI	AMARILLO	>1050	6.5	0	1	0	0	0	0	0	0	0	0	0	0
			V2	2020-07-10	M1-134-V2	7.27	55.6	15.7	0.022	5.6	118	7.14	2.93	4.2	0.7	1.7	1.8	203	2.73	284.6	66.2	19.5	87	84.6	0	194.98	97.55	670.8	39.8	0.78	47.8	11.48	5.61	SI	AMARILLO	>1050	5	0	1	0	0	0	0	0	0	0	0	1	0
			V4	2020-11-25	M1-134-V4	6.4	45	15.6	0.024	7.99	71	6.26	3.2	3.1	1.03	1.7	0.33	163	2.62	280.1	31.2	30.7	71.4	16.9	0.07	310.67	90.17	487.7	23.9	0.72	94.4	9.81	3.34	SI	AMARILLO	>1050	5	0	1	0	0	0	0	0	0	0	0	0	0
			V6	2021-05-25	M1-134-V6	7.6	56.5	18.7	0.059	5.28	149	6.4	3.4	3	1.13	0.1	2.3	168	2.3	167	46	41	92	7.9	0.1	190	157	667	27.4	0.9	78	10.4	2.3	SÍ	AMARILLO	1050	5	0	1	0	0	0	0	0	0	0	0	0	0
			V8	2021-12-17	M1-134-V8	7.22	54.8	18.2	0.034	6.96	108	5.1	3.18	1.92	1.66	1.2	0.6	109	3.68	183.7	46.6	41.9	60	3.9	0.1	194.23	54.89	573.3	40.3	0.88	82.6	10.16	3.56	SI	AMARILLO	1047	5	0	1	0	0	0	0	0	0	0	0	0	0
			V10	2022-06-10	M1-134-V10	7.08	54.1	19	0.034	5.14	41	6.74	3.28	3.46	0.95	7.1	3.18	159	3.59	957.7	81	42.7	93.6	4.6	0.07	202.26	69.98	764.5	37.7	0.84	88.4	11.06	3.42	TURBIDEZ	AMARILLO	>1050	5	0	1	0	0	0	0	0	0	0	0	0	0
135	Centro Veterinario San Fco. de Asis	A2	V0	2020-05-21	A2-135-V0	3.74	30.8	8.7	0.049	5.17	222	10.36	1.82	8.5	0.21	38.4	2.43	2422	1.59	121.5	43.3	33.2	79.6	3.9	0.06	123.9	174.38	1492.6	34.9	1	87.3	11.3	3.55	TURBIA	AMARILLO	1040	7.5	0	1	0	0	0	0	0	0	0	0	0	1
136	HCV-UAB	B1	V0	2020-06-03	B1-136-V0	4.75	36.2	9.7	0.034	4.23	652	8.89	2.3	8.5	0.27	19.5	3.76	2683	2.7	932.4	179.7	66.4	70.2	0	0.14	159.08	50.21	1419.2	33.6	0.63	85.2	11.19	4.22	SI	AMARILLO	1043	6	0	1	0	0	0	1	0	0	0	0	0	0
			V2	2020-07-10	B1-136-V2	5.37	39.5	11.5	0.049	6.33	531	8.89	2.45	6.4	0.38	4.3	2.71	424	3.03	362.4	53.3	68.7	91.8	2.1	0.14	192.4	106.26	1215.6	33.7	0.53	101	9.32	3.79	SI	AMARILLO	>1050	6	0	1	0	0	0	0	0	0	0	0	0	0
			V4	2021-01-29	B1-136-V4	2.69	17.8	10.6	0.778	5.4	73	6.22	3.29	2.9	1.13	1.2	2.36	297	3.11	123.8	27	62.5	73.2	4.5	0.1	241.04	877.36	918.7	35.4	0.83	103.9	10.52	3.29	SI	AMARILLO	>1050	6	0	1	0	0	0	0	0	1	0	0	0	0
			V6	2021-07-21	B1-136-V6	5.01	40.6	13.7	0.051	5.74	79	5.29	3.69	1.6	2.31	0.1	2.95	207	3.48	56	9.6	66.8	54.8	3.6	0.09	241.46	480.82	838.3	54.9	0.99	104.5	10.01	3.3	SI	AMARILLO	>1050	6	0	1	0	0	0	0	0	0	0	0	0	0
			V8	2022-01-25	B1-136-V8	6.68	51.7	15.8	0.093	6.24	333	6.53	3.4	3.13	1.09	0.9	3.41	263	5.67	108.5	22	49.6	81	14.3	0.15	263.22	154.82	932.2	41.6	0.81	111.9	10.38	2.67	TURBIDEZ	AMARILLO	>1050	9	1	1	0	0	0	0	0	0	0	0	1	1
			V10	2022-07-13	B1-136-V10	7.19	56.9	15	0.073	9.6	498	5.35	3.16	2.19	1.44	8.3	4.78	328	3.93	78.2	20.2	44.5	61.6	3.9	0.09	200.93	130.05	842.8	36.9	0.79	99.4	9.81	3.65	SI	AMARILLO	1050	6	0	1	0	0	0	0	0	0	0	0	0	0
137	Hospital Veterinario Guadiamar	S1	V0	2020-06-05	S1-137-V0	2.16	16.2	5.2	0.009	7.62	115	6.17	1.06	5.1	0.21	34.8	3.41	751	2.17	171.4	59.8	10.9	30	3.1	0.1	371.89	61.18	1698.8	54.8	1.53	88.8	10.9	5.3	SI	AMARILLO CLARO	1040	7	0	1	0	0	0	0	1	0	0	0	0	0
138	Universidad Alfonso X el Sabio	M4	V0	2020-06-10	M4-138-V0	3.54	31.6	8.5	0.018	4.56	243	10.21	1.88	8.3	0.23	36.2	5.55	607	2.35	105.6	38.8	43.8	125.2	4.8	0.18	148.85	41.04	1361.7	24.3	0.25	76.8	9.57	4.29	TURBIDEZ	AMARILLO OSCURO	1045	0	0	1	0	0	0	0	0	0	0	0	0	0
			V2	2020-07-30	M4-138-V2	3.79	31.9	8.7	0.037	5.06	143	9.72	1.85	7.9	0.23	10.9	2.99	279	2.22	84.9	41.4	30.6	60.6	2.4	0.14	139.53	37.82	1418.4	33.3	1.21	72.2	10.23	3.06	SI	AMARILLO OSCURO	1026	6.5	0	1	0	0	0	0	0	0	0	0	0	0
			V2R	2020-09-22	M4-138-V2R																													TURBIA	AMARILLO VERDOSO	1042	8	0	1	0	0	0	0	0	0	0	0	1	0
			V2RR	2020-10-26	M4-138-V2RR																													TURBIDEZ	AMARILLO	1040	6.5	0	1	0	0	0	0	0	0	0	0	1	0
			V4	2021-01-26	M4-138-V4	6.27	50.7	15.6	0.056	7.71	217	6.67	2.62	4.1	0.64	0.8	1.93	237	3.11	109.2	35.9	57.9	34.6	2.7	0.09	208.95	40.58	1019.6	43.8	1.14	77.2	9.87	3.61	SI	AMARILLO	1050	6.5	0	1	0	0	0	1	0	0	0	0	0	0
			V6	2021-06-24	M4-138-V6	6.75	54.6	16.6	0.049	6.96	251	6.6	2.7	3.9	0.69	0.1	2.3	185	3	78	38	62	24	3	0.12	201	40	816	43	1.2	90	9.5	4.1	SI	AMARILLO	1050	7.5	0	1	0	0	0	0	0	0	0	0	0	0
			V8	2022-01-31	M4-138-V8	6.49	57.7	16.6	0.041	6.25	179	6.84	3.01	3.83	0.79	1.2	1.23	219	4.04	83.1	34.3	54.1	44	3.6	0.22	218.56	42.55	804.4	40.2	1.02	92.4	10.43	3.23	TURBIA	AMARILLO INTENSO	1054	6.5	0	1	0	0	0	1	0	0	0	0	0	1
			V10	2022-10-10	M4-138-V10	5.62	50.3	14.7	0.018	4.97	115	6.71	2.18	4.53	0.48	26.9	3.9	439	2.63	78.5	44.8	1269.4	439.4	15.6	0.21	175.29	42.21	1221.9	40.4	1.35	78.5	9.39	3.64	SI	AMARILLO	1046	6	0	1	0	0	0	0	0	0	0	0	0	0
139	Hospital Veterinario Guadiamar	S1	V0	2020-06-11	S1-139-V0	6.24	41	11.5	0.084	3.98	184	9.47	2.25	7.2	0.31	21.1	4.84	1279	1.33	92	49.3	19.7	85	3.9	0.16	146.55	41.1	1317.1	31.9	1.12	101	10.66	4.44	SI	AMARILLO OSCURO	>1050	6.5	0	1	0	0	0	0	0	0	0	0	0	0
			V2	2020-07-22	S1-139-V2	7.53	50.8	13.8	0.025	3.76	365	9.11	2.62	6.5	0.4	1.9	4.15	269	1.73	206.6	42.2	26	50.6	1.4	0.15	193.9	71.42	1179.2	41.3	1.14	113.1	9.34	3.47	TURBIDEZ	AMARILLO	1045	6	0	1	0	0	0	0	0
			V4	2021-01-14	S1-139-V4	7.78	51.9	18.2	0.067	4.53	232	6.04	3.25	2.8	1.16	0.3	3.11	142	2.21	112.2	29.7	42.6	33.8	3.9	0.29	169.16	75.05	701.8	36.8	1.2	132.3	10.22	2.78	TURBIDEZ	AMARILLO	>1050	6.5	0	1	0	0	0	1	0	0	0	0	1	1
			V6	2021-07-01	S1-139-V6	8.12	61.9	19.2	0.118	5.25	267	9.64	3.69	6	0.62	0.2	2.65	253	2.22	269.1	52	63.8	52.2	5.4	0.18	198.9	85.01	838.9	42	1.47	75.7	11.48	2.86	LIGERA TURBIDEZ	AMARILLO	1045	6.5	0	1	0	0	0	0	0	0	0	0	1	0
			V8	2022-02-17	S1-139-V8	8.57	59.7	19.8	0.069	5.24	351	4.6	3.36	1.24	2.71	1.5	3.19	144	2.25	87.4	29.5	37.9	22	3.5	0.12	164.3	42.39	785.5	38.4	1.11	96	10.25	3.96	SI	AMARILLO	>1050	8	0	1	0	0	0	0	0	0	0	0	0	1
			V10	2022-06-27	S1-139-V10	7.65	53.3	17.8	0.092	5.32	424	7.47	3.45	4.02	0.86	5.8	3.12	196	2.63	99.1	43.6	43.2	49	5.5	0.22	180.19	53.78	752.1	31.6	1.39	68.5	10.51	3.61	TURBIDEZ	VERDOSO	>1050	6	0	1	0	0	0	0	0	0	0	0	1	0
140	HCV-UCM	M1	V0	2020-06-11	M1-140-V0	7.33	55.6	15.5	0.032	24.43	372	8.2	3.12	5.1	0.61	17.6	4.4	156	2.31	164.8	49.7	29.6	63.8	1	0	203.82	109.98	929.7	70.8	0.86	7.8	11.03	5.29
141	HCV-UCM	M1	V0	2020-06-11	M1-141-V0	7.53	55.2	16.5	0.057	14.43	268	7.83	3.09	4.7	0.66	11.8	2.59	103	2.45	158.6	49.3	61.8	51.8	0	0.07	190.21	39.98	917.5	44.7	1.16	31.5	9.53	4.33
142	HCV-UCM	M1	V0	2020-06-11	M1-142-V0	5.99	47.3	13.2	0.071	19.06	417	6.33	3.18	3.2	0.99	34.1	3.89	45	1.85	211.5	55.6	56.7	77.4	1	0.1	252.77	68.76	664.1	67.1	0.82	15.8	10.48	7.37
143	HCV-UCM	M1	V0	2020-06-11	M1-143-V0	7.13	56.6	16.9	0.088	10.71	395	7.1	3.39	3.7	0.92	0.8	1.4	206	3.59	231.1	88.3	30.4	49.2	0	0	208.4	72.38	384.5	68.5	1.19	36.2	9.38	2.61
144	HCV-UCM	M1	V0	2020-06-11	M1-144-V0	7.77	58.3	17.3	0.055	7.25	154	9.06	2.83	6.2	0.46	15.4	4.33	740	2.41	112.4	47.9	36	60.4	2.6	0.15	255.74	91.86	805.2	36.6	1.53	58.7	9.75	4.1	SI	AMARILLO	1035	5	0	1	0	0	0	0	0	0	0	0	0	0
			V2	2020-07-31	M1-144-V2	6.44	49.1	14.3	0.022	8.07	365	8.31	2.65	5.7	0.46	98.1	4.56	343	1.7	122.9	43.1	31.4	152.2	2.2	0.17	264.66	217.12	988	32.1	1.07	56.9	9.46	4.36	SI	AMARILLO	1020	6.5	0	1	0	0	0	0	0	0	0	0	0	0
			V4	2021-02-11	M1-144-V4	7.7	54.5	18.1	0.025	7.66	223	7.53	2.95	4.6	0.64	17.8	4.24	278	2.17	73.6	37.8	57	106.8	2.5	0.14	280.77	53.03	719.5	42.1	0.97	82.3	8.08	4.11	SI	AMARILLO	1042	9	0	1	0	0	0	1	0	1	0	0	0	0
			V6	2021-07-16	M1-144-V6	7.3	51.9	17.6	0.034	5.85	173	7.44	2.96	4.5	0.66	6.8	2.99	463	2.33	102.1	25.7	40.5	80	3.7	0.19	333.13	158.04	627.8	25.8	0.99	92.4	10.04	4.77	SI	AMARILLO	1040	6.5	0	1	0	0	0	1	0	0	0	0	0	0
			V8	2022-02-11	M1-144-V8	6.72	48.6	15.8	0.016	7.43	154	6.97	2.65	4.32	0.61	30.1	4.3	383	3.02	91.3	43.5	67.4	116	1.4	0.12	290.18	58.43	626.8	32.4	0.99	48.8	9.49	4.3	SI	AMARILLO	>1050	8	0	1	0	0	0	1	0	1	0	0	0	1
			V10	2022-09-14	M1-144-V10	7.09	56.4	15.9	0.01	3.69	163	7.56	2.46	5.1	0.48	16.4	3.89	608	3.11	47.1	35.7	46.4	58	4.1	0.2	267.79	51.8	715.2	43.7	1.26	70.6	9.59	3.95	TURBIDEZ	AMARILLO OSCURO	1048	9	0	1	0	0	0	0	0	1	0	0	0	1
145	HCV-UCM	M1	V0	2020-06-11	M1-145-V0	6.24	47.3	14.5	0.014	9.2	304	7.3	2.87	4.4	0.65	2.1	1.41	155	2.18	131.8	72.3	57.6	72.8	0	0.04	213.52	76.56	676.8	26.6	1.44	59.7	11.59	4.01
146	HCV-UCM	M1	V0	2020-06-11	M1-146-V0	6.32	46.4	13.9	0.011	6.32	274	6.94	2.38	4.6	0.52	28	2.96	211	2.05	94.4	86.8	170.1	64.2	5.9	0.2	170.85	67.09	595.8	25	1.26	73.7	10.51	3.07
147	HCV-UCM	M1	V0	2020-06-11	M1-147-V0	7.37	53.8	16.3	0.043	9.27	289	7.5	2.53	5	0.51	19.2	3.77	75	2.35	177.4	47.6	64.8	71.2	0.1	0.08	216.34	84.62	761.6	36.6	1.37	51	11.2	4.42	SI	AMARILLO CLARO	1018	6.5	1	1	0	0	0	0	0	0	0	0	0	0
148	HCV-UCM	M1	V0	2020-06-11	M1-148-V0	6.9	53.2	15.5	0.06	11.89	397	7.02	2.85	4.2	0.68	14.7	3.98	79	2.35	205.4	62.3	104.6	124.6	3.5	0.2	160.07	89.27	644.6	37.1	1.55	63.3	10.39	3.74
149	HCV-UCM	M1	V0	2020-06-11	M1-149-V0	7.15	52.8	15.9	0.02	10.66	151	8.7	2.69	6	0.45	56.8	3.97	156	2.22	114.1	48.3	40	62.8	0	0.03	217.07	58.5	845.2	33.2	1.32	54.7	11.59	3.33	SI	AMARILLO	1021	8	0	1	0	0	0	0	0	0	0	0	0	0
150	HCV-UCM	M1	V0	2020-06-11	M1-150-V0	7.52	54.9	16.6	0.031	14.83	278	7.63	3.14	4.5	0.7	6	3.69	205	2.07	159.4	56.9	122.7	95.6	4.1	0.11	191.4	46.64	619	37	1.37	60.8	10.16	3.94
151	HCV-UCM	M1	V0	2020-06-12	M1-151-V0	6.26	48.6	16.5	0.022	10.3	245	6.65	3.15	3.5	0.9	5.1	3.07	135	4.05	82.4	19.2	36.6	205.2	8	0.14	348.01	154.54	665.8	40.9	1.14	64.2	10.38	3.76
152	HCV-UCM	M1	V0	2020-06-12	M1-152-V0	7.97	59.3	18.9	0.046	9.21	359	6.8	3.24	3.6	0.9	1.5	3.6	229	3.53	237.6	53.8	41.8	133.8	4	0.17	206.58	134.71	787.5	48.1	1.19	75.1	9.28	3.54
153	HCV-UCM	M1	V0	2020-06-12	M1-153-V0	4.92	37.9	11.4	0.071	4.24	137	7.66	2.22	5.4	0.41	24.4	4.66	1512	3.1	73	25.9	9.4	97.8	5.9	0.17	369.55	152.7	1712.3	72.5	1.38	102.8	11.59	4.89	SI	AMARILLO MUY PÁLIDO	1020	6	0	1	0	0	0	0	1	0	0	0	0	0
154	HCV-UCM	M1	V0	2020-06-12	M1-154-V0	7.36	56.1	17.2	0.011	17.59	336	7.17	2.79	4.4	0.63	6.7	4.77	149	2.88	70	36.3	29.8	73.6	4	0.15	174.24	68.18	1086.7	46.7	0.92	83.5	10.11	4.17	SI	AMARILLO	>1050	7	1	0	0	0	0	0	0	0	0	0	0	0
			V2	2020-09-02	M1-154-V2	6.81	50.3	15.9	0.025	7.41	381	6.57	2.98	3.6	0.83	8.4	2.23	168	2.49	127.6	37	31.5	65.4	5.4	0.24	184.44	43.24	832.2	28.2	1.19	57.3	10.54	3.32	SI	AMARILLO	1039	6.5	0	1	0	0	0	1	1	0	0	0	0	0
			V4	2021-02-12	M1-154-V4	7.91	55.2	20.2	0.039	8.37	225	6.41	3.18	3.2	0.99	3.4	1.19	193	2.86	118.6	40.3	50.3	50.4	6.2	0.13	167.33	63.1	720.4	35.3	1.16	91.2	10.33	4.58	LIGERA TURBIDEZ	AMARILLO	>1050	7.5	0	1	0	0	0	0	0	0	1	0	0	1
			V6	2021-07-16	M1-154-V6	7.58	56.3	18.6	0.021	7.75	211	6.86	3.41	3.5	0.97	1.9	2.44	160	2.36	147.6	22.5	65.6	70	6.8	0.28	120.18	36.82	843.1	36.4	1.09	21.8	11.45	2.15	TURBIO	AMARILLO	1048	8	0	1	0	0	0	1	0	0	0	0	0	0
			V8	2022-03-22	M1-154-V8	7.88	67	19.7	0.029	6.07	229	6.38	3.18	3.2	0.99	3.9	2.21	188	3.07	84.6	11.9	24.8	53.4	4.7	0.14	160.4	41.18	561.9	26.2	1.27	96.9	9.87	3.05	LIGERAMENTE TURBIA	AMARILLO OSCURO	>1050	7.5	0	1	0	0	0	0	0	0	0	0	0	1
			V10	2022-07-22	M1-154-V10	7.9	68.8	19.5	0.053	4.74	244	6.08	3.28	2.8	1.17	3.3	3.91	214	2.82	33.2	39.8	27.4	46.6	7	0.24	172.08	41.79	607.7	36.3	1.07	54.7	10.37	3.6	LIGERA TURBIDEZ	AMARILLO OSCURO	1050	6	0	1	0	0	0	0	0	0	0	0	0	0
155	HCV-UCM	M1	V0	2020-06-12	M1-155-V0	6.36	52.2	16.8	0.022	7.35	298	7.02	3.13	3.9	0.8	2.6	3.67	150	3.24	92	21.1	47.4	137.6	5.4	0.24	206.67	47.52	999.6	24.3	0.92	52.7	10.3	3.48
156	HCV-UCM	M1	V0	2020-06-11	M1-156-V0	7.33	53.9	16.6	0.02	7.44	227	7.51	3.34	4.2	0.8	0.4	2.01	276	2.3	159.1	57.2	34.7	9	0	0	221.11	64.97	573.2	38.6	1.77	54	11.02	3.63
157	Centro Veterinario San Fco. de Asis	A2	V0	2020-06-17	A2-157-V0	5.16	39.1	11.5	0.027	4.03	139	8.22	2.54	5.7	0.45	37	3.61	1326	2.7	110.6	46.3	18.8	93	4.2	0.22	153.6	61.25	1565.6	37.6	0.9	89.6	10.18	3.93	SI	AMARILLO MUY OSCURO	>1050	7	0	1	0	0	0	0	0	0	0	0	0	0
158	HCV-UCM	M1	V0	2020-06-26	M1-158-V0	6.78	48.7	15.4	0.028	5.99	353	7.55	2.98	4.6	0.65	5.1	3.38	111	1.81	133.7	35.7	47.1	134.4	0.1	0.01	202.51	119.62	824.8	36	0.97	67.1	9.7	4.96	SI	AMARILLO	1025	6.5	0	1	0	0	0	0	0	0	0	0	0	0
159	Centro Veterinario San Fco. de Asis	A2	V0	2020-06-30	A2-159-V0	3.87	32	9.2	0.026	5.97	275	8.73	2.4	6.3	0.38	16.7	4.15	1119	2.69	98	49.4	37.7	82.6	5	0.13	215.48	71.67	1529.3	50.3	0.94	98.2	10.54	6.99	SI	AMARILLO	1043	6	0	1	0	0	0	0	0	0	1	0	0	0
			V0R	2020-07-14	A2-159-V0R	3.31	28.5	8	0.033	11.17	321	8.18	2.09	6.1	0.34	39.4	2.29	683	2.05	105.7	35	32.4	195.4	5.6	0.16	177.42	63.57	10755.5	160.3	3	89.1	8.64	8.32	SI	AMARILLO CLARO	1020	6	1	1	0	0	0	0	1
160	Hospital Escolar Veterinário - ULisboa	P1	V0	2020-07-03	P1-160-V0	5.73	48.8	14.1	0.021	6.47	137	6.52	2.18	4.3	0.51	18.2	3.11	3452	0.55	138.9	170.1	473.9	2910	9.1	10.59	181.02	103.05	480.6	20.7	1	89.3	9.03	4.95	SI	AMARILLO VERDOSO	1028	6.5	0	1	0	1	0	1	1	0	0	0	0	0
161	Centro Veterinario San Fco. de Asis	A2	V0	2020-07-02	A2-161-V0	6.94	54.7	15.7	0.016	8.17	160	7.23	2.95	4.3	0.69	40	4.89	2422	2.67	331	115.7	151.8	471.6	4.4	0.12	247	102.78	1275.1	37.8	0.79	75.3	10.15	5.95	LIGERA TURBIDEZ	AMARILLO PARDUZCO	>1050	6	0	1	0	0	0	0	1	0	0	0	0	0
162	Universidad Alfonso X el Sabio	M4	V0	2020-07-08	M4-162-V0	6.88	50.9	13.8	0.036	5.77	314	10.52	1.78	8.7	0.2	60.9	1.76	2036	1.98	211.5	98.2	42.1	167.8	1.3	0.13	216.84	122.77	1205.6	26.2	0.93	97.5	9.34	3.49	TURBIDEZ	AMARILLO	1030	7.5	0	1	0	0	0	0	0	0	0	0	0	0
			V2	2020-08-05	M4-162-V2	7.85	56.9	15.2	0.062	4.26	362	10.5	2.35	8.2	0.29	16	2.14	500	3.6	87.9	52.4	32.8	66.6	1.8	0.15	245.87	99.98	2946	32.6	1.13	85.6	10.15	3.58	LIGERA TURBIDEZ	AMARILLO	>1050	6	0	1	0	0	0	0	0	0	0	0	0	0
			V4	2021-03-02	M4-162-V4	8.22	64.8	18.6	0.109	5.66	225	7.51	3.07	4.4	0.7	6.6	1	508	5.66	164.6	39.4	46.7	48.2	1.9	0.18	288.38	61.34	940	25.3	1.11	122.6	10.2	4.15	TURBIO	AMARILLO	1050	6	0	1	0	0	0	0	0	0	0	0	1	0
			V6	2021-07-29	M4-162-V6	4.11	32.9	9.7	0.014	2.88	266	10.19	2.03	8.2	0.25	129.4	3.25	1508	2.33	22.4	27.3	20.6	95.8	3.1	0.2	175.83	44.86	1662.8	27.6	2.21	96.1	9.1	3.6
			V8	2022-01-31	M4-162-V8	4.58	15	8.1	0.063	3.24	460	11.81	1.95	9.86	0.2	73.1	2	2431	2.68	187.8	43	17	57.4	0.3	0.16	183.18	64.21	2236.7	31.9	0.93	94	10.52	4.7	SI	AMARILLO	1038	6	0	1	0	0	0	1	1	1	0	0	0	0
			V8R	2022-05-25	M4-162-V8R	6.89	51.2	14.8	0.009	5.43	422	7.23	2.81	4.42	0.64	2.6	0.31	303	4.31	87.6	49.4	60.6	52	3	0.19	392.34	56.43	713.3	35.1	1.14	104.2	10.3	1.79	SI	AMARILLO	>1050	9	0	1	0	0	0	0	0	0	0	0	0	0
			V10	2022-10-03	M4-162-V10	6.38	54.6	15.5	0.008	4.21	208	8.28	3	5.28	0.57	6.9	1.23	822	8.11	57	33.2	35.7	43.6	1.7	0.18	248.04	53.87	1049.6	22.3	1.11	111.2	10.27	1.72	SI	AMARILLO	>1050	6	0	1	0	1	0	0	0	0	0	0	0	0
163	HCV-UAB	B1	V0	2020-07-15	B1-163-V0	6.49	52	15.8	0.008	7.12	170	6.75	3.14	3.6	0.87	2.4	0.95	262	3.1	46.3	29.7	33.7	30.6	3.9	0.21	284.87	71.96	506.4	48.4	0.93	102.4	10.03	4.43	SI	AMARILLO	>1050	6.5	0	1	0	0	0	0	0	0	0	0	0	0
164	HCV-UCM	M1	V0	2020-07-16	M1-164-V0	7.37	50.9	16.6	0.015	5.21	160	7.49	2.47	5	0.49	2.9	1.25	914	2.4	269	52.9	31.9	55	4.1	0.08	143.6	141.79	792.6	39	1.24	88.9	9.78	4.35	SI	AMARILLO	>1050	8	0	1	0	0	0	0	0	0	0	0	0	1
			V2	2020-09-16	M1-164-V2	7.17	57.1	15.8	0.02	6.58	170	7.13	2.34	4.8	0.49	22.4	3.67	447	2.69	134.9	38.7	46.2	65.6	19.2	0.08	157.94	87.8	1570.6	37.5	1.12	37.5	9.59	5.6	SI	0	1040	8	0	1	0	0	0	0	0	0	0	0	0	1
			V4	2021-02-03	M1-164-V4	8.14	57.4	19.6	0.03	3.49	162	6.16	2.92	3.2	0.91	2.3	0	466	3.14	100.6	31.8	68.6	63.4	3.2	0.14	182.69	98.86	685.8	26.4	1.23	84.5	9.68	3.65	TURBIDEZ	AMARILLO OSCURO	1050	7.5	0	1	0	0	0	0	0	0	0	0	1	0
			V6	2021-07-14	M1-164-V6	8.19	60.1	19.4	0.02	4.39	200	6.16	2.99	3.2	0.93	2	0.1	461	3.05	53	26.8	59.9	62.8	6	0.22	147.36	22.98	661.2	32.5	1.17	97.1	9.51	4.31	TURBIDEZ	AMARILLO	>1050	5	0	1	0	0	0	0	0	0	0	0	1	0
			V6R	2021-09-15	M1-164-V6R	8.32	61.2	20.3	0.018	5.23	221	6.32	3.11	3.21	0.97	1.7	0.1	467	3.93	107.1	36.8	92.1	52.6	9.4	0.16	169.26	58.7	588.5	25.5	1.29	82.4	9.77	3.96	TURBIDEZ	AMARILLO VERDOSO	1047	70	0	1	0	0	0	0	0	0	0	0	1	0
			V8	2022-02-03	M1-164-V8	7.87	63.5	19	0.041	4.4	142	5.63	2.84	2.79	1.02	0.9	0.1	419	3.26	180	63.2	67.6	54.2	3.3	0.18	110.4	52.27	591	19.7	1.15	33.2	10.3	4.52	SI	AMARILLO	1045	5	0	1	0	0	0	0	0	0	0	0	0	0
			V8R	2022-06-08	M1-164-V8R	7.47	58	18.3	0.014	4.19	256	6.26	2.57	3.69	0.7	3.8	1.76	409	3.29	98.4	47.7	42.6	48	3.3	0.16	176.85	38.24	712.3	23.4	1.15	55.2	9.71	4.78	LIGERAMENTE TURBIO	AMARILLO OSCURO	1043	5	0	1	0	0	0	0	0	0	0	0	0	0
			V10	2022-10-13	M1-164-V10	8.11	66.2	19.2	0.014	3.87	182	6.15	2.9	3.25	0.89	1.7	0.1	477	3.22	84.7	42.2	43.8	37.8	3.8	0.22	147.4	31.85	577.8	27.9	0.99	69.8	9.93	3.67	TURBIDEZ	AMARILLO OSCURO	1050	6	1	1	0	1	0	1	0	0	0	0	0	0
165	HCV-CEU	V2	V0	2020-07-17	V2-165-V0	6.81	52	15.2	0.046	4.94	206	7.32	2.78	4.5	0.62	17.7	3.08	1175	2.14	111.3	40.4	20.9	65.6	4	0.18	195.98	72.94	1166.3	33.1	1.06	107.6	12.48	4.42	SI	AMARILLO	1045	6	0	1	0	0	0	0	0	0	0	0	0	0
			V2	2020-09-03	V2-165-V2	6.68	51.1	15.2	0.069	8.36	298	6.64	2.99	3.7	0.81	5.1	3.67	205	2.65	170.8	32.3	28.8	116	4.9	0.14	271.3	89.16	1262.1	27.6	1.12	106.3	9.62	4.71	SI	AMARILLO CLARO	1022	7.5	0	1	0	0	0	0	0	0	0	0	0	0
			V4	2021-01-15	V2-165-V4	7.18	53.2	18	0.049	7.25	224	6.61	3.43	3.2	1.07	1.7	2.01	237	3.73	130.5	32.4	28.4	103	3.3	0.11	326.54	288.48	1011.9	35.3	1.23	99.3	10.61	3.76	SI	AMARILLO	1030	8.5	0	1	0	0	0	0	1	1	0	0	0	0
			V6	2021-07-08	V2-165-V6	6.78	53.8	16.7	0.031	7.36	228	6.21	3.37	2.8	1.2	2.8	1.49	247	3.39	99	20.9	26.9	82.6	5.7	0.17	296.99	202.68	1034.7	51.2	1.46	94.4	10.42	2.76	TURBIO	AMARILLO	1051	9	0	1	0	0	0	0	0	0	0	0	1	0
			V8	2022-02-17	V2-165-V8	4.26	39.2	17.5	0.051	5.39	144	5.73	3.29	2.44	1.35	1.3	1.27	226	3.52	54.9	20.5	25.6	110.2	3.1	0.11	305.65	154.99	1136	37.1	1.2	121.3	10.45	3.55	SI	AMARILLO	1045	7.5	0	1	0	0	0	0	0	0	0	0	0	1
			V10	2022-07-27	V2-165-V10	7.11	60.7	16.4	0.037	6.71	229	6.59	3.32	3.27	1.02	1.8	1.91	266	2.67	64.6	25.4	27.6	143.2	4.6	0.21	299.94	144.16	895.6	47.4	1.49	98.7	11.24	3.95	SI	AMARILLO	1047	6.5	0	1	0	0	0	0	0	0	0	0	0	0
166	HCV-CEU	V2	V0	2020-08-07	V2-166-V0	3.64	25.5	7.2	0.022	3.87	115	11.2	1.25	10	0.13	109.9	2	2088	0.87	110.5	62.1	21.9	82	3.5	0.16	110.15	47.39	1055.4	38.3	0.69	86.6	11.52	3.66	LIGERAMENTE TURBIO	AMARILLO	>1050	7.5	0	0	0	0	0	0	0	0	0	1	0	0
			V2	2020-09-18	V2-166-V2	5.89	42.5	12.4	0.029	4.63	260	9.57	2.34	7.2	0.33	8	2.87	485	2.21	92.1	26.6	22.6	76	6.3	0.1	149.23	125.97	939.1	34.1	0.84	105.4	10.36	4.65	SI	AMARILLO	1043	7	0	1	0	0	0	0	0	0	0	0	0	0
			V4	2021-04-20	V2-166-V4	7.6	59.9	18	0.057	7.32	227	5.84	3.15	2.7	1.17	0.9	3.4	483	3.04	147.6	25.9	34.1	53.8	7.1	0.12	189.66	44.56	641.4	29	0.67	106.7	10.66	4.18	SI	AMARILLO	1052	6.5	0	1	0	0	0	0	0	0	0	0	0	0
167	Hospital Veterinario Guadiamar	S1	V0	2020-08-13	S1-167-V0	5.64	40.3	11.6	0.035	5.99	276	8.21	2.16	6	0.36	26.8	3.49	3025	1.29	788.3	178.5	46	83.6	2.2	0.18	168.31	56.43	1579.1	25.1	0.87	104.9	11.83	4.61	SI	AMARILLO	1043	6	0	1	0	0	0	0	0	1	0	0	0	0
			V2	2020-09-17	S1-167-V2	6.11	41.2	12.4	0.046	7.43	444	8.31	2.58	5.7	0.45	6.3	2.85	420	2.13	263.1	57.3	31.8	54.4	4	0.18	139.52	57.65	1538.1	34.1	1.06	128.9	9.45	2.81	TURBIA	AMARILLO	1037	7	0	1	0	0	0	0	0	0	0	0	0	0
			V4	2021-02-03	S1-167-V4	7.67	51.5	17.9	0.059	5.56	239	6.94	3.16	3.8	0.83	1.6	1.31	203	3.49	230	43.4	42.2	52	3.3	0.18	238.56	42.18	1128.2	33.9	1.2	113.4	9.81	2.89	TURBIDEZ	AMARILLO	1045	6.5	0	1	0	0	0	1	1	1	0	0	0	0
168	Hospital Escolar Veterinário - ULisboa	P1	V0	2020-08-20	P1-168-V0	5.15	39.6	11.3	0.017	8.1	250	10.8	1.95	8.9	0.22	18.8	1.99	1686	1.7	97.5	66.9	37	57.2	1.9	0.16	158.26	54.39	1666	152.9	1.39	94.1	10.6	6.17	SI	AMARILLO CLARO	1038	8	0	1	0	0	0	0	1	1	0	0	0	0
			V0R	2020-09-10	P1-168-V0R
169	Hospital Veterinario Guadiamar	S1	V0	2020-08-27	S1-169-V0	7.14	54.3	16.8	0.026	7.93	159	5.8	2.99	2.8	1.07	2.1	0.02	162	2.83	58.5	31.5	27.1	96	1.8	0.15	197.86	245.41	954	48.9	1.17	112.2	9.73	3.34	LIGERA TURBIDEZ	AMARILLO	>1050	9	0	1	0	0	0	0	0	0	0	0	0	1
170	HCV-UAB	B1	V0	2020-09-04	B1-170-V0	4.96	36.6	10.6	0.025	10.22	492	8.27	2.19	6.1	0.36	43	4.3	956	1.66	101.8	53.7	12.5	75.8	18.2	0.08	179.37	54.6	1258.1	18.8	0.74	102.9	9.59	6.07	SI	AMARILLO	1049	8	0	1	0	0	0	0	0	0	0	0	0	1
			V2	2020-10-20	B1-170-V2	5.28	40.2	12.2	0.039	9.96	517	7.4	2.31	5.1	0.45	18.5	4.19	483	1.9	41.9	30.9	16.5	114.6	3.8	0.07	232.76	73.47	1376	39.3	0.72	109	10	5.72	SI	AMARILLO	1029	5	1	1	0	0	0	0	0	0	0	0	0	0
			V4	2021-04-16	B1-170-V4	6.25	45.1	14.8	0.035	6.63	124	5.04	2.8	2.2	1.27	2.5	1.66	182	3.71	113.4	72.5	45.6	106	4	0.11	256.15	44.85	797.3	32.7	0.93	106.3	10.35	4.57	SI	AMARILLO	1043	9	0	1	0	0	0	0	0	0	0	0	0	0
171	Hospital Escolar Veterinário - ULisboa	P1	V0	2020-09-07	P1-171-V0	1.75	14.7	4.4	0.013	7.52	91	6.74	1.93	4.8	0.4	59.7	4.12	643	1.08	63.5	42.6	29.8	143.8	5	0.13	143.43	72.57	1291.6	28.8	0.25	91.6	9.69	7.8	SI	AMARILLO OSCURO	>1050	6.5	0	1	0	0	0	0	0	0	0	0	0	0
			V2	2020-10-01	P1-171-V2	5.64	47.5	12.9	0.034	9.9	425	8.65	2.92	5.7	0.51	3.7	3.35	192	2.36	301.1	91.2	30.9	143.8	0.1	0.1	146.49	40.53	1553.7	32.5	1.12	18.2	11.06	6.34	SI	AMARILLO	1035	8	0	1	0	0	0	0	0	0	0	0	0	1
			V4	2021-04-05	P1-171-V4	6.27	52.7	20.4	0.053	8.88	283	7.33	3.49	3.8	0.92	0.1	2.35	98	5.04	180.3	53.4	35.5	44	0.1	0.01	267.11	40.91	1127.2	34.9	1.02	1.3	10.57	6.04	SI	AMARILLO	1045	9	0	1	0	0	0	0	1	1	0	0	0	0
			V4R	2021-07-30	P1-171-V4R	8.04	66	21.2	0.059	9.6	413	7.3	3.72	3.6	1.03	0.1	2.32	96	3.78	100.2	32.1	31.5	76.4	0.1	0.09	269.22	68.56	1188.1	20.9	0.82	107.7	10	5.23	TURBIO	MARRON	1047	9	0	1	0	0	0	1	1	1	0	0	0	0
			V6	2021-09-17	P1-171-V6	7.27	58.5	18.5	0.022	14.85	342	7	3.23	3.77	0.86	32.2	4.2	74	3.83	143.2	31.7	41	89.4	1.9	0.24	233.34	34.8	781.5	32.5	0.81	141	9.91	4.63	TURBIDEZ	AMARILLO VERDOSO	1042	7.5	1	1	0	0	0	1	1	0	1	0	0	1
172	HCV-UCM	M1	V0	2020-09-04	M1-172-V0	5.1	38.2	11.7	0.047	4.65	330	9.57	2.39	7.2	0.33	36	2.6	245	1.72	107.2	45.8	24.5	165.6	3	0.06	114.45	73.72	1145.7	51.7	0.87	108.3	9.59	3.58	LIGERAMENTE TURBIA	AMARILLO OSCURO	>1050	6	0	1	0	0	0	0	1	1	0	0	0	0
			V2	2020-10-21	M1-172-V2	6.64	47.8	16.1	0.025	8.16	287	7.52	2.46	5.1	0.48	3.7	2.15	140	1.9	174.6	39.3	22.1	104.2	3	0.01	208.83	76.06	621.1	46.8	0.95	138.7	9.44	2.47	LIGERA TURBIDEZ	AMARILLO	1047	6	0	1	0	0	0	0	0	0	0	0	0	0
			V4	2021-04-29	M1-172-V4	7.23	53.9	17.7	0.05	5.85	480	6.81	3.26	3.6	0.91	1.3	0.22	149	3.74	158.8	37.4	33.1	66.4	10.7	0.14	284.37	95.16	696.5	49.1	0.94	115.2	10.32	3.69	SI	AMARILLO	1045	7.5	0	1	0	0	0	0	1	0	0	0	0	0
			V6	2021-09-29	M1-172-V6	6.53	50.1	16	0.027	6.01	431	7.07	3.35	3.72	0.9	0.6	0.6	129	3.56	337.5	58.2	29.9	67.6	4.4	0.16	230.05	74.38	483.2	53.3	0.89	97.2	10.49	3.96	TURBIDEZ	AMARILLO	1049	6	0	1	0	0	0	1	0	0	0	0	1	0
			V6R	2021-12-07	M1-172-V6R	6.84	63.5	17.8	0.031	6.37	307	6.63	3.26	3.37	0.97	0.7	0.1	89	3.94	168.5	42.8	32.2	106.2	0.1	0.12	247.08	59.38	443.1	38.1	1.06	118.9	10.23	3.48	TURBIDEZ	AMARILLO	1045	6	0	1	0	0	0	0	0	0	0	0	0	0
			V8	2022-03-18	M1-172-V8	7.86	62	19.1	0.036	5.34	173	7.33	3.29	4.04	0.81	3.1	1.53	145	3.41	190.3	49.2	34.9	83.4	4.5	0.16	167.57	52.92	671.1	48.3	0.82	101.3	9.58	3.27	SI	AMARILLO	1040	6	0	1	0	0	0	0	0	0	0	0	0	0
			V10	2022-09-16	M1-172-V10	6.74	51.6	16.3	0.043	5.89	256	7.11	2.96	4.15	0.71	1.7	1.39	186	2.44	115.9	45.4	25	70.2	5.1	0.18	152.93	64.16	749.1	43.3	0.93	89.1	10.21	2.88	LIGERAMENTE TURBIO	AMARILLO	1042	9	0	1	0	0	0	0	0	0	0	0	0	0
173	HCV-UCM	M1	V0	2020-09-16	M1-173-V0	4.48	33	10.9	0.051	2.98	387	7.68	1.65	6	0.28	13	0	910	3.08	187.2	50.6	25.9	68.6	1.2	0.13	235.76	69.1	1643.5	30.2	0.85	37.1	9.52	4.22	SI	0	1038	7.5	0	1	0	0	0	0	1	0	0	0	0	1
			V2	2020-10-28	M1-173-V2	4.93	34.1	11.9	0.067	4.46	607	6.12	1.91	4.2	0.45	19.6	0.49	446	3.28	113.5	43.4	30	135	3.6	0.13	379.12	123.99	1598.7	21.8	0.82	107.9	9.23	4.19	SI	AMARILLO	1035	6.5	0	1	0	0	0	0	1	0	0	0	0	0
			V4	2021-03-12	M1-173-V4	6.36	44.2	15.5	0.071	6.06	405	6.41	2.65	3.8	0.7	1.7	0	361	3.56	91.2	35.1	38.8	80.6	4.8	0.17	271.85	60.42	1229.1	28	0.94	82.4	9.88	3.81	TURBIDEZ	AMARILLO VERDOSO	1040	6	0	1	0	0	0	0	0	0	0	0	1	0
			V6	2021-09-21	M1-173-V6	5.8	43	15.5	0.025	6	303	6.13	2.98	3.15	0.95	3.7	0.1	391	4.16	82.3	38.5	49.5	102.2	4.6	0.24	308.13	87.53	1062.2	27	1	97	10.51	3.71	TURBIDEZ	AMARILLO	1038	6	0	1	0	0	0	1	0	0	0	0	1	0
			V8	2022-03-22	M1-173-V8	2.87	23.8	17.4	0.021	5.76	480	5.4	3.07	2.33	1.32	1	0.1	274	3.63	32	64.2	64.2	97.2	7.9	0.12	306.08	61.59	1085.9	21.3	0.65	98.8	10.42	3.95	TURBIDEZ	AMARILLO OSCURO	1044	8	0	1	0	0	0	1	1	0	0	0	0	0
			V10	2022-09-28	M1-173-V10	5.87	46.7	16.4	0.021	6.43	339	6.62	3.33	3.29	1.01	1.5	0.05	314	4.34	98	37.4	31.4	31	0.1	0.12	278.02	90.71	1114.3	46	1.07	46.8	10.96	4.49	LIGERAMENTE TURBIO	AMARILLO	1046	8	0	1	0	0	0	0	0	0	0	0	0	1
174	Centro Veterinario San Fco. de Asis	A2	V0	2020-09-16	A2-174-V0	4.33	33.4	10.1	0.114	8.41	91	7.89	2.33	5.6	0.42	92.8	4.03	1202	1.63	165.8	38.5	26.7	102.8	3.4	0.08	127.3	49.04	943.5	36.4	0.63	89.2	9.63	6.79	LIGERAMENTE TURBIA	AMARILLO VERDOSO	>1050	7.5	0	1	0	0	0	0	0	0	0	0	0	0
175	Hospital Veterinario Guadiamar	S1	V0	2020-09-24	S1-175-V0	5.71	41.4	12.6	0.028	7.98	334	7.52	2.94	4.6	0.64	5.9	0.09	468	3.67	93.2	32.2	77.4	82.8	6	0.21	748.22	402.57	367.9	27.5	0.97	94.4	10.19	4.05	SI	AMARILLO MUY CLARO	1026	6	0	1	0	0	0	0	0	0	0	0	0	0
176	Universidad Alfonso X el Sabio	M4	V0	2020-10-02	M4-176-V0	5.15	41.2	11.7	0.014	5.22	60	6.75	2.47	4.3	0.57	60.5	4.33	1134	1.65	158.1	70.9	34.8	108.4	2	0.12	132.25	47.6	1354.4	16.2	0.86	48.3	7.97	4.77	TURBIDEZ	AMARILLO	>1050	7	0	1	0	0	0	0	0	0	0	0	0	0
			V2	2020-10-29	M4-176-V2	5.81	44.3	13.6	0.033	5.88	193	6.11	2.93	3.2	0.92	5.1	2.32	175	3	72.4	30.3	28.8	89.2	2.9	0.13	243.5	54.33	920.8	37.3	0.85	84.7	9.93	5.14	TURBIDEZ	AMARILLO	1039	6	0	1	0	0	0	0	0	0	0	0	0	0
			V4	2021-02-12	M4-176-V4	6.97	51.9	17.2	0.022	7.79	85	5.88	3.3	2.6	1.27	0.9	0.04	143	3.28	92.2	24.9	37.3	40.4	2.5	0.13	234.92	210.89	633.1	33.6	1	100.8	9.77	4.09	TURBIDEZ	AMARILLO	>1050	7.5	0	1	0	0	0	0	0	0	0	0	1	0
			V4R	2021-04-05	M4-176-V4R																													TURBIDEZ	AMARILLO CLARO	1027	8	0	1	0	0	0	0	1	0	0	0	1	0
			V6	2021-09-30	M4-176-V6	6.52	57.7	16.6	0.018	5.99	104	5.02	3.65	1.37	2.66	1.8	1.5	139	3.36	106.2	31.5	37.7	77.8	2.8	0.16	270.56	73.35	641.8	41.4	1.14	52.5	10.61	6.9	SI	AMARILLO CLARO	1035	5	0	1	0	0	0	0	0	0	0	0	0	0
			V8	2022-03-22	M4-176-V8	7.02	57.3	17.1	0.023	5.71	96	5.51	3.61	1.9	1.9	16	0.35	172	3.45	515.5	58.1	38.6	20.8	0.1	0.17	213.53	64.34	617.5	49.2	0.85	78.4	10.19	3.62	SI	AMARILLO	1049	5	0	1	0	0	0	0	0	0	0	0	0	0
			V10	2022-10-03	M4-176-V10	5.9	53.7	16.4	0.008	4.33	121	6.09	3.52	2.57	1.37	0.4	0.47	206	7.16	52.4	25.7	33.1	48.8	2.8	0.18	232.49	233.64	545.3	33.3	0.97	87.3	10.4	3.58	SI	AMARILLO CLARO	1035	9	0	1	0	0	0	0	0	0	0	0	0	0
[truncated: 21 more columns]
